# Supplementary material for: (2-{[2-(2-Amino­ethyl­amino)­ethyl­imino]­meth­yl}phenolato-κ4 O,N′,N′′,N′′′)copper(II) perchlorate
Source: Acta Crystallogr Sect E Struct Rep Online. 2011 Jun 4;67(Pt 7):m830–1. doi: 10.1107/S1600536811020095 (PMC3152086; doi:10.1107/S1600536811020095)
Supplement: Supplementary file 1 [file e-67-0m830-sup1.cif]

##############################################################################
#                                                                            #
# This CIF contains the data in a paper accepted for publication in          #
# Acta Crystallographica Section E. It conforms to the requirements of       #
# Notes for Authors for Acta Crystallographica Section E, and has been       #
# peer reviewed under the auspices of the IUCr Commission on Journals.       #
#                                                                            #
# Full details of the Crystallographic Information File format               #
# are given in the paper "The Crystallographic Information File (CIF):       #
# a New Standard Archive File for Crystallography" by S. R. Hall, F. H.      #
# Allen and I. D. Brown [Acta Cryst. (1991), A47, 655-685].                  #
#                                                                            #
# The current version of the core CIF dictionary is obtainable from          #
# ftp://ftp.iucr.org/pub/cif_core.dic.                                       #
#                                                                            #
# Software is freely available for graphical display of the structure(s)     #
# in this CIF. For information consult the CIF software page                 #
# http://www.iucr.org/resources/cif/software.                                #
#                                                                            #
# This file may be used for bona fide research purposes within the           #
# scientific community so long as proper attribution is given to the journal # 
# article from which it was obtained.                                        #
#                                                                            #
##############################################################################
data_I
_audit_creation_method     SHELXL-97
_chemical_name_systematic
;
(2-{[2-(2-Aminoethylamino)ethylimino]methyl}phenolato-
\k^4^<i>O</i>,<i>N</i>',<i>N</i>'',<i>N</i>''')copper(II) perchlorate
;
_chemical_name_common     ?
_chemical_formula_moiety     'C11 H16 Cu1 N3 O1 +, Cl O4 -'
_chemical_formula_sum     'C11 H16 Cl1 Cu1 N3 O5'
_chemical_formula_iupac     '[Cu (C11 H16 N3 O)] Cl O4'
_chemical_formula_weight     369.26
_chemical_melting_point     ?
_symmetry_cell_setting     triclinic
_symmetry_space_group_name_H-M     'P -1'
_symmetry_space_group_name_Hall     '-P 1'
loop_
    _symmetry_equiv_pos_as_xyz
    'x, y, z'
    '-x, -y, -z'
_cell_length_a     10.371(3)
_cell_length_b     12.615(3)
_cell_length_c     13.390(3)
_cell_angle_alpha     108.240(4)
_cell_angle_beta     105.568(4)
_cell_angle_gamma     108.154(4)
_cell_volume     1445.2(6)
_cell_formula_units_Z     4
_cell_measurement_reflns_used     25
_cell_measurement_theta_min     11
_cell_measurement_theta_max     15
_cell_measurement_temperature     293(2)
_exptl_crystal_description     prism
_exptl_crystal_colour     blue
_exptl_crystal_size_max     .14
_exptl_crystal_size_mid     .12
_exptl_crystal_size_min     .10
_exptl_crystal_density_diffrn     1.697
_exptl_crystal_density_meas     ?
_exptl_crystal_density_method     'not measured'
_exptl_crystal_F_000     756
_exptl_absorpt_coefficient_mu     1.720
_exptl_absorpt_correction_type     none
_exptl_absorpt_process_details     ?
_exptl_absorpt_correction_T_min     ?
_exptl_absorpt_correction_T_max     ?
_exptl_special_details
;
;
_diffrn_ambient_temperature     293(2)
_diffrn_radiation_type     MoK\a
_diffrn_radiation_wavelength     0.71073
_diffrn_radiation_source     'fine-focus sealed tube'
_diffrn_radiation_monochromator     graphite
_diffrn_measurement_device_type     'Enraf--Nonius CAD-4'
_diffrn_measurement_method     \p
_diffrn_detector_area_resol_mean     ?
_diffrn_reflns_number     9604
_diffrn_reflns_av_R_equivalents     0.0238
_diffrn_reflns_av_sigmaI/netI     0.0354
_diffrn_reflns_theta_min     1.75
_diffrn_reflns_theta_max     25.08
_diffrn_reflns_theta_full     25.08
_diffrn_measured_fraction_theta_max     0.970
_diffrn_measured_fraction_theta_full     0.970
_diffrn_reflns_limit_h_min     -12
_diffrn_reflns_limit_h_max     12
_diffrn_reflns_limit_k_min     -15
_diffrn_reflns_limit_k_max     15
_diffrn_reflns_limit_l_min     -15
_diffrn_reflns_limit_l_max     15
_diffrn_standards_number     2
_diffrn_standards_interval_count     167
_diffrn_standards_interval_time     120
_diffrn_standards_decay_%     0
_refine_special_details
;
Refinement of <i>F</i>^2^ against ALL reflections. The weighted <i>R</i>-factor
<i>wR</i> and goodness of fit <i>S</i> are based on <i>F</i>^2^, conventional
<i>R</i>-factors <i>R</i> are based on <i>F</i>, with <i>F</i> set to zero for
negative <i>F</i>^2^. The threshold expression of <i>F</i>^2^ >
\s(<i>F</i>^2^) is used only for calculating <i>R</i>-factors(gt) <i>etc</i>.
and is not relevant to the choice of reflections for refinement.
<i>R</i>-factors based on <i>F</i>^2^ are statistically about twice as large
as those based on <i>F</i>, and <i>R</i>- factors based on ALL data will be
even larger.
;
_reflns_number_total     4979
_reflns_number_gt     4043
_reflns_threshold_expression     I>2sigma(I)
_refine_ls_structure_factor_coef     Fsqd
_refine_ls_matrix_type     full
_refine_ls_R_factor_all     0.0507
_refine_ls_R_factor_gt     0.0373
_refine_ls_wR_factor_gt     0.1058
_refine_ls_wR_factor_ref     0.1310
_refine_ls_goodness_of_fit_ref     1.043
_refine_ls_restrained_S_all     1.043
_refine_ls_number_reflns     4979
_refine_ls_number_parameters     403
_refine_ls_number_restraints     6
_refine_ls_hydrogen_treatment     mixed
_refine_ls_weighting_scheme     calc
_refine_ls_weighting_details
         'calc w=1/[\s^2^(Fo^2^)+(0.0736P)^2^+1.8036P] where P=(Fo^2^+2Fc^2^)/3'
_atom_sites_solution_hydrogens     geom
_atom_sites_solution_primary     direct
_atom_sites_solution_secondary     difmap
_refine_ls_shift/su_max     0.000
_refine_ls_shift/su_mean     0.000
_refine_diff_density_max     0.525
_refine_diff_density_min     -0.523
_refine_ls_extinction_method     none
_refine_ls_extinction_coef     ?
loop_
    _atom_type_symbol
    _atom_type_description
    _atom_type_scat_dispersion_real
    _atom_type_scat_dispersion_imag
    _atom_type_scat_source
    'C' 'C' 0.0033 0.0016
                         'International Tables Vol C Tables 4.2.6.8 and 6.1.1.4'
    'H' 'H' 0.0000 0.0000
                         'International Tables Vol C Tables 4.2.6.8 and 6.1.1.4'
    'N' 'N' 0.0061 0.0033
                         'International Tables Vol C Tables 4.2.6.8 and 6.1.1.4'
    'O' 'O' 0.0106 0.0060
                         'International Tables Vol C Tables 4.2.6.8 and 6.1.1.4'
    'Cl' 'Cl' 0.1484 0.1585
                         'International Tables Vol C Tables 4.2.6.8 and 6.1.1.4'
    'Cu' 'Cu' 0.3201 1.2651
                         'International Tables Vol C Tables 4.2.6.8 and 6.1.1.4'
_computing_data_collection     '<i>CAD-4 EXPRESS</i> (Enraf--Nonius, 1994)'
_computing_cell_refinement     '<i>CAD-4 EXPRESS</i> (Enraf--Nonius, 1994)'
_computing_data_reduction     'MolEN (Fair, 1990)'
_computing_structure_solution     'SHELXS97 (Sheldrick, 2008)'
_computing_structure_refinement     'SHELXL97 (Sheldrick, 2008)'
_computing_molecular_graphics     'ORTEP-3 for Windows (Farrugia, 1997)'
_computing_publication_material     'SHELXL97 (Sheldrick, 2008)'
loop_
    _atom_site_type_symbol
    _atom_site_label
    _atom_site_fract_x
    _atom_site_fract_y
    _atom_site_fract_z
    _atom_site_U_iso_or_equiv
    _atom_site_adp_type
    _atom_site_calc_flag
    _atom_site_refinement_flags
    _atom_site_occupancy
    _atom_site_symmetry_multiplicity
    _atom_site_disorder_assembly
    _atom_site_disorder_group
    Cu Cu1 0.48017(5) 0.82083(4) 0.17536(4) 0.03778(16) Uani d . 1 1 . .
    Cu Cu2 0.69669(5) 0.67765(4) 0.40785(4) 0.03492(16) Uani d . 1 1 . .
    Cl Cl1 0.71789(11) 0.96716(9) 0.47942(8) 0.0404(2) Uani d . 1 1 . .
    Cl Cl2 0.18182(13) 0.66397(10) -0.12121(9) 0.0502(3) Uani d . 1 1 . .
    O O1 0.4879(3) 0.6029(3) 0.3599(2) 0.0397(6) Uani d . 1 1 . .
    O O2 0.5561(3) 0.7179(3) 0.0997(2) 0.0421(7) Uani d . 1 1 . .
    O O3P 0.8668(4) 1.0066(3) 0.5557(3) 0.0625(9) Uani d . 1 1 . .
    O O4P 0.6998(4) 1.0681(3) 0.4620(3) 0.0635(9) Uani d . 1 1 . .
    O O5P 0.6818(4) 0.8682(3) 0.3721(3) 0.0620(9) Uani d . 1 1 . .
    O O6P 0.6191(5) 0.9214(4) 0.5281(4) 0.0790(12) Uani d . 1 1 . .
    O O7P 0.2836(5) 0.7790(4) -0.0273(3) 0.0841(13) Uani d . 1 1 . .
    O O8P 0.1176(7) 0.5817(4) -0.0787(5) 0.1186(19) Uani d . 1 1 . .
    O O9P 0.2632(8) 0.6193(5) -0.1779(5) 0.129(2) Uani d . 1 1 . .
    O O10P 0.0789(7) 0.6826(7) -0.1963(6) 0.158(3) Uani d . 1 1 . .
    N N1 0.9185(4) 0.7628(3) 0.4620(3) 0.0377(7) Uani d D 1 1 . .
    N N2 0.6939(4) 0.6190(3) 0.2490(3) 0.0390(8) Uani d D 1 1 . .
    N N3 0.7429(4) 0.7226(3) 0.5692(3) 0.0377(7) Uani d . 1 1 . .
    N N4 0.3318(4) 0.6842(3) 0.1875(3) 0.0418(8) Uani d D 1 1 . .
    N N5 0.3875(4) 0.9249(3) 0.2452(3) 0.0435(8) Uani d D 1 1 . .
    N N6 0.5927(4) 0.9644(3) 0.1598(3) 0.0438(8) Uani d . 1 1 . .
    C C1 0.8468(5) 0.6837(4) 0.2588(4) 0.0447(10) Uani d . 1 1 . .
    H H1A 0.8627 0.7639 0.2594 0.054 Uiso calc R 1 1 . .
    H H1B 0.8605 0.6354 0.1936 0.054 Uiso calc R 1 1 . .
    C C2 0.9551(5) 0.6995(4) 0.3685(4) 0.0463(10) Uani d . 1 1 . .
    H H2A 0.9466 0.6195 0.3651 0.056 Uiso calc R 1 1 . .
    H H2B 1.0558 0.7486 0.3811 0.056 Uiso calc R 1 1 . .
    C C3 0.9887(5) 0.7633(5) 0.5735(4) 0.0487(11) Uani d . 1 1 . .
    H H3A 1.0910 0.8255 0.6129 0.058 Uiso calc R 1 1 . .
    H H3B 0.9879 0.6832 0.5618 0.058 Uiso calc R 1 1 . .
    C C4 0.9022(5) 0.7919(5) 0.6450(4) 0.0490(11) Uani d . 1 1 . .
    H H4A 0.9244 0.7675 0.7071 0.059 Uiso calc R 1 1 . .
    H H4B 0.9293 0.8800 0.6782 0.059 Uiso calc R 1 1 . .
    C C5 0.6476(5) 0.6967(4) 0.6119(3) 0.0384(9) Uani d . 1 1 . .
    H H5A 0.6836 0.7164 0.6900 0.046 Uiso calc R 1 1 . .
    C C6 0.4894(4) 0.6394(4) 0.5491(3) 0.0354(8) Uani d . 1 1 . .
    C C7 0.4020(5) 0.6276(4) 0.6131(4) 0.0468(10) Uani d . 1 1 . .
    H H7 0.4484 0.6527 0.6917 0.056 Uiso calc R 1 1 . .
    C C8 0.2508(5) 0.5801(4) 0.5621(4) 0.0499(11) Uani d . 1 1 . .
    H H8 0.1954 0.5762 0.6062 0.060 Uiso calc R 1 1 . .
    C C9 0.1807(5) 0.5377(4) 0.4439(4) 0.0475(11) Uani d . 1 1 . .
    H H9 0.0778 0.5045 0.4086 0.057 Uiso calc R 1 1 . .
    C C10 0.2621(4) 0.5444(4) 0.3793(4) 0.0395(9) Uani d . 1 1 . .
    H H10 0.2125 0.5132 0.3000 0.047 Uiso calc R 1 1 . .
    C C11 0.4171(4) 0.5967(3) 0.4277(4) 0.0356(8) Uani d . 1 1 . .
    C C12 0.2444(5) 0.7334(5) 0.2428(4) 0.0508(11) Uani d . 1 1 . .
    H H12A 0.2914 0.7627 0.3254 0.061 Uiso calc R 1 1 . .
    H H12B 0.1454 0.6686 0.2147 0.061 Uiso calc R 1 1 . .
    C C13 0.2352(5) 0.8390(4) 0.2150(4) 0.0468(10) Uani d . 1 1 . .
    H H13A 0.1754 0.8082 0.1338 0.056 Uiso calc R 1 1 . .
    H H13B 0.1905 0.8804 0.2591 0.056 Uiso calc R 1 1 . .
    C C14 0.4064(6) 1.0212(4) 0.2021(4) 0.0516(11) Uani d . 1 1 . .
    H H14A 0.3897 1.0875 0.2487 0.062 Uiso calc R 1 1 . .
    H H14B 0.3349 0.9858 0.1233 0.062 Uiso calc R 1 1 . .
    C C15 0.5611(6) 1.0710(4) 0.2080(4) 0.0539(12) Uani d . 1 1 . .
    H H15A 0.5690 1.1190 0.1639 0.065 Uiso calc R 1 1 . .
    H H15B 0.6315 1.1243 0.2871 0.065 Uiso calc R 1 1 . .
    C C16 0.6800(5) 0.9681(4) 0.1085(4) 0.0508(11) Uani d . 1 1 . .
    H H16 0.7260 1.0420 0.1046 0.061 Uiso calc R 1 1 . .
    C C17 0.7135(5) 0.8673(4) 0.0559(4) 0.0458(10) Uani d . 1 1 . .
    C C18 0.8147(6) 0.8893(5) 0.0056(5) 0.0629(14) Uani d . 1 1 . .
    H H18 0.8590 0.9681 0.0102 0.076 Uiso calc R 1 1 . .
    C C19 0.8513(7) 0.8000(6) -0.0501(5) 0.0713(16) Uani d . 1 1 . .
    H H19 0.9198 0.8177 -0.0823 0.086 Uiso calc R 1 1 . .
    C C20 0.7843(7) 0.6823(6) -0.0578(5) 0.0708(15) Uani d . 1 1 . .
    H H20 0.8079 0.6202 -0.0953 0.085 Uiso calc R 1 1 . .
    C C21 0.6831(6) 0.6569(5) -0.0100(4) 0.0576(12) Uani d . 1 1 . .
    H H21 0.6374 0.5768 -0.0180 0.069 Uiso calc R 1 1 . .
    C C22 0.6463(5) 0.7482(4) 0.0505(3) 0.0425(10) Uani d . 1 1 . .
    H H1 0.939(5) 0.836(2) 0.468(4) 0.037(11) Uiso d D 1 1 . .
    H H2 0.670(5) 0.542(2) 0.220(4) 0.051(14) Uiso d D 1 1 . .
    H H3 0.636(4) 0.635(4) 0.203(3) 0.035(11) Uiso d D 1 1 . .
    H H4 0.275(4) 0.629(3) 0.1181(19) 0.025(10) Uiso d D 1 1 . .
    H H5 0.370(4) 0.651(4) 0.227(3) 0.039(12) Uiso d D 1 1 . .
    H H6 0.435(4) 0.960(4) 0.3166(18) 0.040(12) Uiso d D 1 1 . .
loop_
    _atom_site_aniso_label
    _atom_site_aniso_U_11
    _atom_site_aniso_U_22
    _atom_site_aniso_U_33
    _atom_site_aniso_U_12
    _atom_site_aniso_U_13
    _atom_site_aniso_U_23
    Cu1 0.0470(3) 0.0347(3) 0.0394(3) 0.0218(2) 0.0218(2) 0.0175(2)
    Cu2 0.0324(3) 0.0383(3) 0.0361(3) 0.0163(2) 0.0152(2) 0.0164(2)
    Cl1 0.0419(5) 0.0336(5) 0.0399(5) 0.0184(4) 0.0122(4) 0.0107(4)
    Cl2 0.0618(7) 0.0415(6) 0.0332(5) 0.0193(5) 0.0111(5) 0.0091(4)
    O1 0.0364(15) 0.0482(16) 0.0372(14) 0.0171(13) 0.0167(12) 0.0215(13)
    O2 0.0559(17) 0.0396(15) 0.0442(16) 0.0262(14) 0.0294(14) 0.0210(13)
    O3P 0.0487(19) 0.0512(19) 0.065(2) 0.0210(16) 0.0049(16) 0.0148(16)
    O4P 0.062(2) 0.0436(18) 0.069(2) 0.0254(16) 0.0070(17) 0.0193(16)
    O5P 0.081(2) 0.054(2) 0.0428(17) 0.0379(18) 0.0181(17) 0.0074(15)
    O6P 0.089(3) 0.073(2) 0.091(3) 0.032(2) 0.063(2) 0.035(2)
    O7P 0.111(3) 0.057(2) 0.045(2) 0.019(2) 0.012(2) 0.0098(17)
    O8P 0.147(5) 0.072(3) 0.105(4) 0.005(3) 0.058(4) 0.037(3)
    O9P 0.226(7) 0.106(4) 0.137(5) 0.110(4) 0.134(5) 0.063(4)
    O10P 0.103(4) 0.177(6) 0.149(6) 0.051(4) -0.024(4) 0.089(5)
    N1 0.0353(18) 0.0349(19) 0.0467(19) 0.0161(15) 0.0168(15) 0.0212(16)
    N2 0.043(2) 0.0359(19) 0.0425(19) 0.0210(16) 0.0195(16) 0.0169(16)
    N3 0.0327(17) 0.0438(19) 0.0343(17) 0.0160(15) 0.0100(14) 0.0178(15)
    N4 0.046(2) 0.042(2) 0.042(2) 0.0199(17) 0.0227(17) 0.0184(17)
    N5 0.052(2) 0.044(2) 0.0327(18) 0.0267(17) 0.0125(16) 0.0124(16)
    N6 0.051(2) 0.0343(18) 0.0431(19) 0.0203(16) 0.0135(17) 0.0169(16)
    C1 0.049(2) 0.043(2) 0.051(2) 0.023(2) 0.028(2) 0.021(2)
    C2 0.035(2) 0.044(2) 0.062(3) 0.0191(19) 0.023(2) 0.020(2)
    C3 0.034(2) 0.056(3) 0.057(3) 0.020(2) 0.014(2) 0.029(2)
    C4 0.042(2) 0.058(3) 0.041(2) 0.019(2) 0.0086(19) 0.024(2)
    C5 0.045(2) 0.036(2) 0.036(2) 0.0192(18) 0.0165(18) 0.0162(17)
    C6 0.042(2) 0.034(2) 0.042(2) 0.0214(17) 0.0226(18) 0.0206(17)
    C7 0.066(3) 0.036(2) 0.052(3) 0.027(2) 0.037(2) 0.021(2)
    C8 0.052(3) 0.052(3) 0.070(3) 0.030(2) 0.040(2) 0.035(2)
    C9 0.041(2) 0.046(2) 0.074(3) 0.024(2) 0.032(2) 0.036(2)
    C10 0.035(2) 0.041(2) 0.049(2) 0.0165(18) 0.0154(18) 0.0275(19)
    C11 0.039(2) 0.032(2) 0.046(2) 0.0195(17) 0.0226(18) 0.0204(17)
    C12 0.053(3) 0.058(3) 0.051(3) 0.029(2) 0.030(2) 0.022(2)
    C13 0.047(2) 0.053(3) 0.042(2) 0.029(2) 0.019(2) 0.015(2)
    C14 0.069(3) 0.048(3) 0.047(2) 0.037(2) 0.021(2) 0.021(2)
    C15 0.068(3) 0.040(2) 0.053(3) 0.026(2) 0.018(2) 0.021(2)
    C16 0.055(3) 0.047(3) 0.048(2) 0.014(2) 0.017(2) 0.028(2)
    C17 0.045(2) 0.052(3) 0.043(2) 0.020(2) 0.021(2) 0.024(2)
    C18 0.060(3) 0.070(3) 0.067(3) 0.021(3) 0.032(3) 0.041(3)
    C19 0.071(4) 0.096(4) 0.063(3) 0.036(3) 0.050(3) 0.036(3)
    C20 0.076(4) 0.079(4) 0.058(3) 0.034(3) 0.039(3) 0.019(3)
    C21 0.071(3) 0.054(3) 0.054(3) 0.028(2) 0.037(3) 0.018(2)
    C22 0.047(2) 0.047(2) 0.034(2) 0.022(2) 0.0151(18) 0.0166(18)
_geom_special_details
;
All s.u.'s (except the s.u. in the dihedral angle between two l.s. planes)
are estimated using the full covariance matrix. The cell s.u.'s are taken
into account individually in the estimation of s.u.'s in distances, angles
and torsion angles; correlations between s.u.'s in cell parameters are only
used when they are defined by crystal symmetry. An approximate (isotropic)
treatment of cell s.u.'s is used for estimating s.u.'s involving l.s.
planes.
;
loop_
    _geom_bond_atom_site_label_1
    _geom_bond_atom_site_label_2
    _geom_bond_site_symmetry_2
    _geom_bond_distance
    _geom_bond_publ_flag
    Cu1 O2 . 1.891(3) y
    Cu1 N6 . 1.933(4) y
    Cu1 N5 . 2.005(4) y
    Cu1 N4 . 2.006(4) y
    Cu2 O1 . 1.895(3) y
    Cu2 N3 . 1.930(3) y
    Cu2 N2 . 2.010(4) y
    Cu2 N1 . 2.012(3) y
    Cl1 O4P . 1.422(3) y
    Cl1 O3P . 1.425(3) y
    Cl1 O6P . 1.426(4) y
    Cl1 O5P . 1.435(3) y
    Cl2 O10P . 1.391(5) y
    Cl2 O9P . 1.406(5) y
    Cl2 O8P . 1.410(5) y
    Cl2 O7P . 1.411(4) y
    O1 C11 . 1.317(5) ?
    O2 C22 . 1.311(5) ?
    N1 C3 . 1.472(6) ?
    N1 C2 . 1.472(5) ?
    N1 H1 . 0.851(19) ?
    N2 C1 . 1.487(5) ?
    N2 H2 . 0.849(19) ?
    N2 H3 . 0.859(19) ?
    N3 C5 . 1.276(5) ?
    N3 C4 . 1.472(5) ?
    N4 C12 . 1.476(5) ?
    N4 H4 . 0.861(19) ?
    N4 H5 . 0.860(19) ?
    N5 C13 . 1.466(6) ?
    N5 C14 . 1.483(6) ?
    N5 H6 . 0.836(19) ?
    N6 C16 . 1.273(6) ?
    N6 C15 . 1.476(6) ?
    C1 C2 . 1.500(6) ?
    C1 H1A . 0.9700 ?
    C1 H1B . 0.9700 ?
    C2 H2A . 0.9700 ?
    C2 H2B . 0.9700 ?
    C3 C4 . 1.516(6) ?
    C3 H3A . 0.9700 ?
    C3 H3B . 0.9700 ?
    C4 H4A . 0.9700 ?
    C4 H4B . 0.9700 ?
    C5 C6 . 1.436(6) ?
    C5 H5A . 0.9300 ?
    C6 C7 . 1.410(6) ?
    C6 C11 . 1.429(6) ?
    C7 C8 . 1.367(7) ?
    C7 H7 . 0.9300 ?
    C8 C9 . 1.390(7) ?
    C8 H8 . 0.9300 ?
    C9 C10 . 1.364(6) ?
    C9 H9 . 0.9300 ?
    C10 C11 . 1.398(6) ?
    C10 H10 . 0.9300 ?
    C12 C13 . 1.514(6) ?
    C12 H12A . 0.9700 ?
    C12 H12B . 0.9700 ?
    C13 H13A . 0.9700 ?
    C13 H13B . 0.9700 ?
    C14 C15 . 1.499(7) ?
    C14 H14A . 0.9700 ?
    C14 H14B . 0.9700 ?
    C15 H15A . 0.9700 ?
    C15 H15B . 0.9700 ?
    C16 C17 . 1.442(7) ?
    C16 H16 . 0.9300 ?
    C17 C18 . 1.396(7) ?
    C17 C22 . 1.414(6) ?
    C18 C19 . 1.365(8) ?
    C18 H18 . 0.9300 ?
    C19 C20 . 1.386(8) ?
    C19 H19 . 0.9300 ?
    C20 C21 . 1.375(7) ?
    C20 H20 . 0.9300 ?
    C21 C22 . 1.408(6) ?
    C21 H21 . 0.9300 ?
loop_
    _geom_angle_atom_site_label_1
    _geom_angle_atom_site_label_2
    _geom_angle_atom_site_label_3
    _geom_angle_site_symmetry_1
    _geom_angle_site_symmetry_3
    _geom_angle
    _geom_angle_publ_flag
    O2 Cu1 N6 . . 95.35(14) ?
    O2 Cu1 N5 . . 176.01(13) ?
    N6 Cu1 N5 . . 85.05(16) ?
    O2 Cu1 N4 . . 94.12(14) ?
    N6 Cu1 N4 . . 168.50(15) ?
    N5 Cu1 N4 . . 85.06(15) ?
    O1 Cu2 N3 . . 95.44(13) ?
    O1 Cu2 N2 . . 96.03(13) ?
    N3 Cu2 N2 . . 164.80(14) ?
    O1 Cu2 N1 . . 177.95(13) ?
    N3 Cu2 N1 . . 83.63(14) ?
    N2 Cu2 N1 . . 85.21(14) ?
    O4P Cl1 O3P . . 110.2(2) ?
    O4P Cl1 O6P . . 108.8(3) ?
    O3P Cl1 O6P . . 109.3(3) ?
    O4P Cl1 O5P . . 110.8(2) ?
    O3P Cl1 O5P . . 109.6(2) ?
    O6P Cl1 O5P . . 108.0(2) ?
    O10P Cl2 O9P . . 108.8(4) ?
    O10P Cl2 O8P . . 113.7(4) ?
    O9P Cl2 O8P . . 109.6(4) ?
    O10P Cl2 O7P . . 108.9(4) ?
    O9P Cl2 O7P . . 107.0(4) ?
    O8P Cl2 O7P . . 108.7(3) ?
    C11 O1 Cu2 . . 126.0(3) ?
    C22 O2 Cu1 . . 125.5(3) ?
    C3 N1 C2 . . 116.0(3) ?
    C3 N1 Cu2 . . 108.7(3) ?
    C2 N1 Cu2 . . 106.7(3) ?
    C3 N1 H1 . . 111(3) ?
    C2 N1 H1 . . 107(3) ?
    Cu2 N1 H1 . . 106(3) ?
    C1 N2 Cu2 . . 108.0(3) ?
    C1 N2 H2 . . 107(3) ?
    Cu2 N2 H2 . . 111(3) ?
    C1 N2 H3 . . 108(3) ?
    Cu2 N2 H3 . . 113(3) ?
    H2 N2 H3 . . 110(4) ?
    C5 N3 C4 . . 119.9(3) ?
    C5 N3 Cu2 . . 125.1(3) ?
    C4 N3 Cu2 . . 115.0(3) ?
    C12 N4 Cu1 . . 109.1(3) ?
    C12 N4 H4 . . 110(3) ?
    Cu1 N4 H4 . . 106(3) ?
    C12 N4 H5 . . 108(3) ?
    Cu1 N4 H5 . . 114(3) ?
    H4 N4 H5 . . 110(4) ?
    C13 N5 C14 . . 117.2(4) ?
    C13 N5 Cu1 . . 106.1(3) ?
    C14 N5 Cu1 . . 106.3(3) ?
    C13 N5 H6 . . 110(3) ?
    C14 N5 H6 . . 109(3) ?
    Cu1 N5 H6 . . 108(3) ?
    C16 N6 C15 . . 121.7(4) ?
    C16 N6 Cu1 . . 125.1(3) ?
    C15 N6 Cu1 . . 113.0(3) ?
    N2 C1 C2 . . 108.4(3) ?
    N2 C1 H1A . . 110.0 ?
    C2 C1 H1A . . 110.0 ?
    N2 C1 H1B . . 110.0 ?
    C2 C1 H1B . . 110.0 ?
    H1A C1 H1B . . 108.4 ?
    N1 C2 C1 . . 106.9(3) ?
    N1 C2 H2A . . 110.3 ?
    C1 C2 H2A . . 110.3 ?
    N1 C2 H2B . . 110.3 ?
    C1 C2 H2B . . 110.3 ?
    H2A C2 H2B . . 108.6 ?
    N1 C3 C4 . . 108.3(3) ?
    N1 C3 H3A . . 110.0 ?
    C4 C3 H3A . . 110.0 ?
    N1 C3 H3B . . 110.0 ?
    C4 C3 H3B . . 110.0 ?
    H3A C3 H3B . . 108.4 ?
    N3 C4 C3 . . 108.1(4) ?
    N3 C4 H4A . . 110.1 ?
    C3 C4 H4A . . 110.1 ?
    N3 C4 H4B . . 110.1 ?
    C3 C4 H4B . . 110.1 ?
    H4A C4 H4B . . 108.4 ?
    N3 C5 C6 . . 125.3(4) ?
    N3 C5 H5A . . 117.3 ?
    C6 C5 H5A . . 117.3 ?
    C7 C6 C11 . . 118.9(4) ?
    C7 C6 C5 . . 117.1(4) ?
    C11 C6 C5 . . 124.0(4) ?
    C8 C7 C6 . . 121.5(4) ?
    C8 C7 H7 . . 119.2 ?
    C6 C7 H7 . . 119.2 ?
    C7 C8 C9 . . 119.4(4) ?
    C7 C8 H8 . . 120.3 ?
    C9 C8 H8 . . 120.3 ?
    C10 C9 C8 . . 120.3(4) ?
    C10 C9 H9 . . 119.8 ?
    C8 C9 H9 . . 119.8 ?
    C9 C10 C11 . . 122.5(4) ?
    C9 C10 H10 . . 118.8 ?
    C11 C10 H10 . . 118.8 ?
    O1 C11 C10 . . 118.9(4) ?
    O1 C11 C6 . . 123.9(3) ?
    C10 C11 C6 . . 117.2(4) ?
    N4 C12 C13 . . 108.9(4) ?
    N4 C12 H12A . . 109.9 ?
    C13 C12 H12A . . 109.9 ?
    N4 C12 H12B . . 109.9 ?
    C13 C12 H12B . . 109.9 ?
    H12A C12 H12B . . 108.3 ?
    N5 C13 C12 . . 106.9(4) ?
    N5 C13 H13A . . 110.3 ?
    C12 C13 H13A . . 110.3 ?
    N5 C13 H13B . . 110.3 ?
    C12 C13 H13B . . 110.3 ?
    H13A C13 H13B . . 108.6 ?
    N5 C14 C15 . . 108.8(4) ?
    N5 C14 H14A . . 109.9 ?
    C15 C14 H14A . . 109.9 ?
    N5 C14 H14B . . 109.9 ?
    C15 C14 H14B . . 109.9 ?
    H14A C14 H14B . . 108.3 ?
    N6 C15 C14 . . 107.6(4) ?
    N6 C15 H15A . . 110.2 ?
    C14 C15 H15A . . 110.2 ?
    N6 C15 H15B . . 110.2 ?
    C14 C15 H15B . . 110.2 ?
    H15A C15 H15B . . 108.5 ?
    N6 C16 C17 . . 125.4(4) ?
    N6 C16 H16 . . 117.3 ?
    C17 C16 H16 . . 117.3 ?
    C18 C17 C22 . . 119.3(4) ?
    C18 C17 C16 . . 117.3(4) ?
    C22 C17 C16 . . 123.4(4) ?
    C19 C18 C17 . . 122.7(5) ?
    C19 C18 H18 . . 118.7 ?
    C17 C18 H18 . . 118.7 ?
    C18 C19 C20 . . 118.6(5) ?
    C18 C19 H19 . . 120.7 ?
    C20 C19 H19 . . 120.7 ?
    C21 C20 C19 . . 120.3(5) ?
    C21 C20 H20 . . 119.9 ?
    C19 C20 H20 . . 119.9 ?
    C20 C21 C22 . . 122.3(5) ?
    C20 C21 H21 . . 118.9 ?
    C22 C21 H21 . . 118.9 ?
    O2 C22 C21 . . 118.2(4) ?
    O2 C22 C17 . . 125.0(4) ?
    C21 C22 C17 . . 116.8(4) ?
loop_
    _geom_hbond_atom_site_label_D
    _geom_hbond_atom_site_label_H
    _geom_hbond_atom_site_label_A
    _geom_hbond_site_symmetry_A
    _geom_hbond_distance_DH
    _geom_hbond_distance_HA
    _geom_hbond_distance_DA
    _geom_hbond_angle_DHA
    N1 H1 O3P 2_776 0.851(19) 2.52(3) 3.188(5) 136(4)
    N1 H1 O3P . 0.851(19) 2.54(3) 3.208(5) 136(4)
    N2 H2 O9P 2_665 0.849(19) 2.30(3) 3.069(6) 151(4)
    N2 H3 O2 . 0.859(19) 2.12(2) 2.955(5) 162(4)
    N4 H4 O8P . 0.861(19) 2.46(3) 3.223(7) 148(3)
    N4 H5 O1 . 0.860(19) 2.24(2) 3.084(5) 168(4)
    N5 H6 O6P 2_676 0.836(19) 2.47(4) 3.081(5) 131(4)
    N5 H6 O4P . 0.836(19) 2.51(3) 3.195(5) 139(4)
data_global
_journal_date_recd_electronic     2011-04-13
_journal_date_accepted     2011-05-26
_journal_name_full     'Acta Crystallographica, Section E'
_journal_year     2011
_journal_volume     67
_journal_issue      7
_journal_page_first     m830
_journal_page_last     m831
_journal_paper_category     QM
_journal_coeditor_code     AA2008
_publ_contact_author_name
;
'Mohamed Gaye'
;
_publ_contact_author_address
;
D\'epartement de Chimie
Facult\'e des Sciences et Techniques
Universit\'e Cheikh Anta Diop
Dakar Senegal
;
_publ_contact_author_email     'mlgayeastou@yahoo.fr'
_publ_contact_author_fax     '00221338246318'
_publ_contact_author_phone     '00221338247804'
_publ_section_title
;\
(2-{[2-(2-Aminoethylamino)ethylimino]methyl}phenolato-\k^4^<i>O</i>,<i>N</i>',\
<i>N</i>'',<i>N</i>''')copper(II) perchlorate
;
loop_
    _publ_author_name
    _publ_author_address
    'Dieng, Moussa'
;
D\'epartement de Chimie
Facult\'e des Sciences et Techniques
Universit\'e Cheikh Anta Diop
Dakar
Senegal
;
    'Barry, Aliou Hamady'
;
D\'epartement de Chimie
Facult\'e des Sciences
Universit\'e de Nouakchott
Nouakchott
Mauritania
;
    'Gaye, Mohamed'
;
D\'epartement de Chimie
Facult\'e des Sciences et Techniques
Universit\'e Cheikh Anta Diop
Dakar
Senegal
;
    'Sall, Abdou Salam'
;
D\'epartement de Chimie
Facult\'e des Sciences et Techniques
Universit\'e Cheikh Anta Diop
Dakar
Senegal
;
    'P\'erez-Lourido, Paulo'
;
Departamento de Qu\'imica Inorg\'anica
Facultade de Qu\'imica
Universidad de Vigo
36310 Vigo, Pontevedra, Spain
;
    'Valencia-Matarranz, Laura'
;
Departamento de Qu\'imica Inorg\'anica
Facultade de Qu\'imica
Universidad de Vigo
36310 Vigo, Pontevedra, Spain
;
_refine_ls_abs_structure_details     ?
