# Supplementary material for: (2-{[2-(2-Amino­ethyl­amino)­ethyl­imino]­meth­yl}phenolato-κ4 O,N′,N′′,N′′′)copper(II) perchlorate
Source: Acta Crystallogr Sect E Struct Rep Online. 2011 Jun 4;67(Pt 7):m830–1. doi: 10.1107/S1600536811020095 (PMC3152086; doi:10.1107/S1600536811020095)
Supplement: Supplementary file 2 [file e-67-0m830-Isup2.hkl]

#
# h,k,l, Fc-squared, Fo-squared, sigma(Fo-squared) and status flag
#
data_I
_shelx_title ' pp29473s in P-1'
_shelx_refln_list_code          4
_shelx_F_calc_maximum      225.36
_exptl_crystal_F_000       756.00
_reflns_d_resolution_high  0.8383
 
loop_
 _symmetry_equiv_pos_as_xyz
 'x, y, z'
 '-x, -y, -z'
 
_cell_length_a    10.3714
_cell_length_b    12.6147
_cell_length_c    13.3899
_cell_angle_alpha 108.240
_cell_angle_beta  105.568
_cell_angle_gamma 108.154
 
_shelx_F_squared_multiplier     1.000
 
loop_
 _refln_index_h
 _refln_index_k
 _refln_index_l
 _refln_F_squared_calc
 _refln_F_squared_meas
 _refln_F_squared_sigma
 _refln_observed_status
   1   0   0    14825.51     5945.65    177.35 o
   2   0   0    10927.15    10525.51    253.34 o
   3   0   0      496.13      394.56      8.93 o
   4   0   0     1648.68     1604.64     37.39 o
   5   0   0     6817.87     6752.05    116.53 o
   6   0   0      839.22      745.21     17.01 o
   7   0   0      365.66      373.55     11.49 o
   8   0   0      179.01      248.75     12.91 o
   9   0   0      378.31      356.92     21.06 o
  10   0   0      346.13      420.10     31.04 o
 -10   1   0      141.03      157.95     20.51 o
  -9   1   0      705.12      760.89     42.95 o
  -8   1   0     1142.45     1266.20     27.38 o
  -7   1   0      153.26      149.59     12.27 o
  -6   1   0      622.05      624.76     19.69 o
  -5   1   0     1062.50      961.45     19.65 o
  -4   1   0     5980.45     5509.02     94.68 o
  -3   1   0      150.80      148.93      4.54 o
  -2   1   0        1.47        3.64      1.54 o
  -1   1   0        0.70        9.52      6.93 o
   1   1   0     9663.75     9952.28    242.89 o
   2   1   0     2156.64     2068.34     63.18 o
   4   1   0     7910.13     7780.22    743.76 o
   5   1   0      339.75      365.25     11.91 o
   6   1   0        4.10        0.55      5.54 o
   7   1   0       16.14       10.53      7.20 o
   8   1   0       57.30       47.56     14.41 o
   9   1   0      223.21      203.00     13.70 o
  10   1   0       74.42       59.86     12.75 o
 -11   2   0       77.03       84.24     17.73 o
 -10   2   0       33.80       21.61     13.86 o
  -9   2   0      101.29       88.12     15.52 o
  -8   2   0      309.33      325.96     11.08 o
  -7   2   0       33.54       23.58      4.12 o
  -6   2   0       40.35       30.04      3.82 o
  -5   2   0      631.44      711.59     15.35 o
  -4   2   0     4969.01     4895.60     84.31 o
  -3   2   0      563.53      592.56     29.55 o
  -2   2   0     1085.94     1170.05     26.84 o
  -1   2   0       23.89       59.08      7.00 o
   0   2   0     8937.16     9272.20    619.34 o
   1   2   0     1629.93     1817.53     39.17 o
   2   2   0     4936.32     5249.56    119.99 o
   3   2   0       94.40      114.05      6.93 o
   4   2   0        5.00       -1.17      2.52 o
   5   2   0     1456.11     1340.25     33.25 o
   6   2   0     2316.06     2290.10     54.01 o
   7   2   0     1082.59     1076.84     41.57 o
   8   2   0        0.34       -2.33      6.96 o
   9   2   0       14.75       13.86      9.98 o
 -11   3   0        6.62       -8.31     12.19 o
 -10   3   0      107.18       89.78     16.07 o
  -9   3   0       65.67       68.66      8.91 o
  -8   3   0     1228.76     1352.60     28.17 o
  -7   3   0     2512.37     2630.53     48.78 o
  -6   3   0       11.26        8.57      3.60 o
  -5   3   0      647.44      749.66     15.71 o
  -4   3   0      370.03      355.05      9.71 o
  -3   3   0     2099.74     2011.87     74.27 o
  -2   3   0    15051.42    15760.75    284.79 o
  -1   3   0     2716.63     3008.72     52.18 o
   0   3   0    18317.50    20307.90    411.86 o
   1   3   0      579.20      591.75     32.42 o
   2   3   0     4070.76     4466.56    109.18 o
   3   3   0     7702.64     8071.26    167.25 o
   4   3   0     1010.85     1009.81     25.65 o
   5   3   0        3.07        1.31      3.59 o
   6   3   0       39.78       44.34      9.42 o
   7   3   0      545.81      122.48     13.30 o
   8   3   0      523.48      492.15     26.60 o
   9   3   0        5.06       -9.42      9.42 o
 -11   4   0      653.30      759.28     40.46 o
 -10   4   0      469.21      513.98     20.83 o
  -9   4   0      104.20      101.91     10.39 o
  -8   4   0      295.59      284.95     13.81 o
  -7   4   0     1391.12     1304.12     34.28 o
  -6   4   0     6967.47     6727.42    117.12 o
  -5   4   0     2823.48     3045.63     68.96 o
  -4   4   0        1.82       18.18      4.10 o
  -3   4   0      267.87      275.45     10.58 o
  -2   4   0     3987.63     4384.48     81.40 o
  -1   4   0    19510.19    20884.58    584.70 o
   0   4   0      694.82      651.09     16.84 o
   1   4   0     1400.71     1429.91    108.35 o
   2   4   0     2620.64     2597.08     57.39 o
   3   4   0     1130.54     1291.55     31.55 o
   4   4   0      460.77      467.30     14.83 o
   5   4   0      401.21      365.23     20.51 o
   6   4   0      183.35      184.00     15.52 o
   7   4   0       42.60       32.70     10.53 o
   8   4   0        2.96        8.31      9.42 o
 -11   5   0        1.50        4.99     12.75 o
 -10   5   0      170.50      208.45     14.69 o
  -9   5   0      120.73      140.34     11.34 o
  -8   5   0      507.80      552.24     19.94 o
  -7   5   0      255.30      221.95     11.68 o
  -6   5   0      100.09       91.98      8.03 o
  -5   5   0       35.80       37.40      5.67 o
  -4   5   0      438.60      480.99     15.08 o
  -3   5   0      394.89      444.50     10.36 o
  -2   5   0     5151.49     5597.55     96.57 o
  -1   5   0      796.09      842.71     21.12 o
   0   5   0       52.71       54.58      4.89 o
   1   5   0       86.73       72.67      5.88 o
   2   5   0     1958.24     2072.22     47.79 o
   3   5   0     4572.62     4713.91    101.65 o
   4   5   0     1596.43     1690.06     40.75 o
   5   5   0      426.82      421.76     23.28 o
   6   5   0      121.36      109.18     14.41 o
   7   5   0       26.64       16.07      9.98 o
   8   5   0      403.15      366.89     25.49 o
 -11   6   0      284.14      296.06     17.36 o
 -10   6   0      304.64      323.13     16.62 o
  -9   6   0      328.40      376.30     17.19 o
  -8   6   0      100.40      119.19     16.90 o
  -7   6   0      520.23      525.52     18.76 o
  -6   6   0     4954.85     5035.82    112.26 o
  -5   6   0     4328.17     4308.44     96.40 o
  -4   6   0     1260.10     1320.48     25.66 o
  -3   6   0      863.29      883.49     18.40 o
  -1   6   0     1175.66     1201.08     29.15 o
   0   6   0     3563.07     3379.54     73.60 o
   1   6   0       84.12       80.05      6.66 o
   2   6   0      874.49      921.06     25.27 o
   3   6   0       45.32       40.15      5.99 o
   4   6   0       52.19       46.00      9.98 o
   5   6   0      366.83      368.00     22.72 o
   6   6   0      324.80      261.04     20.51 o
   7   6   0      146.40      175.69     19.40 o
 -11   7   0        6.28        6.60     12.19 o
 -10   7   0        1.38        6.60      7.72 o
  -9   7   0      457.28      480.22     29.10 o
  -8   7   0     2279.31     2322.44     57.98 o
  -7   7   0      202.98      227.53     12.70 o
  -6   7   0     1064.32     1091.51     30.56 o
  -5   7   0       11.60        0.96      4.10 o
  -4   7   0     3359.55     3231.15     58.23 o
  -3   7   0      827.94      780.15     20.83 o
  -2   7   0     1842.35     1890.41     57.08 o
  -1   7   0     1080.37     1143.43     30.48 o
   0   7   0       30.66       16.90      4.70 o
   1   7   0      314.46      314.84     12.73 o
   2   7   0      415.20      406.28     15.28 o
   3   7   0      229.97      223.35     16.63 o
   4   7   0      497.84      454.46     25.49 o
   5   7   0        0.53       -7.76      8.87 o
   6   7   0       27.27       36.58     12.19 o
 -11   8   0        0.34       -7.45      7.45 o
 -10   8   0      301.67      312.22     17.19 o
  -9   8   0        5.41        1.90      6.93 o
  -8   8   0     1080.11     1137.82     33.70 o
  -7   8   0        1.05       -3.37      5.28 o
  -6   8   0      365.85      337.05     15.08 o
  -5   8   0      845.60      837.66     25.27 o
  -4   8   0      680.79      735.94     17.21 o
  -3   8   0        9.59       15.60      5.60 o
  -2   8   0      119.94      118.93      8.36 o
  -1   8   0     2080.66     2137.08     50.27 o
   0   8   0     2151.77     2230.04     53.01 o
   1   8   0       69.14       67.48      7.84 o
   2   8   0       48.74       47.12      7.24 o
   3   8   0      136.53      111.95     14.41 o
   4   8   0       35.81       35.47     11.64 o
   5   8   0      142.11      113.61     16.07 o
   6   8   0      111.22       88.67     16.07 o
 -11   9   0       55.74       55.63     10.56 o
 -10   9   0        0.07       -3.66      7.02 o
  -9   9   0       57.44       46.48      8.99 o
  -8   9   0      931.53      951.58     30.17 o
  -7   9   0      273.72      282.05     14.83 o
  -6   9   0        0.24       -2.48      5.67 o
  -5   9   0      368.53      389.44     16.46 o
  -4   9   0      667.26      712.26     17.45 o
  -2   9   0     3711.93     3728.83     83.30 o
  -1   9   0     1985.41     2106.16     50.83 o
   0   9   0        6.35        2.30      5.28 o
   1   9   0      450.87      424.32     18.01 o
   2   9   0      232.97      221.13     17.73 o
   3   9   0       35.67       28.27     10.53 o
   4   9   0      111.42      116.94     16.63 o
   5   9   0       34.60       16.63     12.19 o
 -11  10   0      226.65      274.68     17.91 o
 -10  10   0      198.79      203.13     30.48 o
  -9  10   0       15.71        7.23      7.17 o
  -8  10   0       71.99       63.54      9.55 o
  -7  10   0      204.33      202.34     13.31 o
  -6  10   0     1031.71     1093.63     32.72 o
  -5  10   0      152.30      175.69     12.73 o
  -4  10   0      225.58      193.42     17.73 o
  -3  10   0      147.03      126.04     10.10 o
  -2  10   0      141.68      171.19     11.28 o
  -1  10   0      605.64      598.27     20.90 o
   0  10   0        0.22       -5.49      5.49 o
   1  10   0      745.29      730.46     33.81 o
   2  10   0      796.64      765.93     36.02 o
   3  10   0        1.01        4.99      9.42 o
   4  10   0      128.39      105.86     17.18 o
 -10  11   0      308.24      304.87     18.37 o
  -9  11   0        7.92       -5.07      6.65 o
  -8  11   0     1142.02     1166.68     39.07 o
  -7  11   0      403.82      387.24     18.41 o
  -6  11   0        5.33        3.09      6.65 o
  -5  11   0      259.63      223.90     19.40 o
  -4  11   0       12.83       -1.11      6.10 o
  -3  11   0     1710.22     1692.32     44.61 o
  -2  11   0     1108.47     1066.90     31.23 o
  -1  11   0       17.65        9.70      6.66 o
   0  11   0       85.65       57.64     13.30 o
   1  11   0      579.45      543.69     29.37 o
   2  11   0      400.22      351.93     24.39 o
 -10  12   0      110.44      144.50     14.88 o
  -9  12   0       11.91        6.20      8.36 o
  -8  12   0      126.51      124.14     17.73 o
  -7  12   0      740.26      705.52     37.69 o
  -6  12   0      592.85      614.63     33.81 o
  -5  12   0        7.88       -4.43      9.42 o
  -4  12   0       12.36       23.83     11.08 o
  -3  12   0      185.41      208.94     21.06 o
  -2  12   0        1.08        0.55      6.23 o
  -1  12   0       30.88       27.39      8.81 o
   0  12   0       93.90      117.49     16.63 o
   1  12   0        0.02       -3.33     10.53 o
  -9  13   0      113.29      125.01     14.09 o
  -8  13   0      155.45      206.17     22.72 o
  -7  13   0       39.95       36.02     13.30 o
  -6  13   0        9.44       18.29     12.19 o
  -5  13   0       10.93        9.42     10.53 o
  -4  13   0       81.22       64.84     14.96 o
  -3  13   0        5.56       -1.66     10.53 o
  -2  13   0       84.94       95.33     17.18 o
  -1  13   0      104.96       83.69     14.41 o
  -7  14   0        2.70       -7.20     12.19 o
  -6  14   0       88.46      116.94     18.84 o
  -5  14   0      303.01      294.29     24.94 o
  -4  14   0      247.83      280.99     24.94 o
   3 -14   1      384.45      394.60     28.82 o
   5 -14   1        0.05       -8.31      9.42 o
   6 -14   1      111.43      135.78     19.40 o
   7 -14   1      662.67      704.96     39.90 o
   0 -13   1      542.51      569.18     31.59 o
   2 -13   1       69.19       87.57     16.07 o
   3 -13   1      227.14      247.18     23.28 o
   4 -13   1       24.64       23.28     11.64 o
   5 -13   1      319.79        8.87      7.76 o
   6 -13   1      203.37      235.59     16.65 o
   7 -13   1        0.37        1.11      9.98 o
   8 -13   1       11.41        5.76      8.91 o
   9 -13   1       85.76       79.09     12.30 o
  -2 -12   1      158.85      145.76     19.40 o
  -1 -12   1        0.18       -8.31      9.98 o
   0 -12   1       28.28       17.73     11.08 o
   1 -12   1      183.16      216.80     14.60 o
   2 -12   1       53.93       49.88     12.75 o
   3 -12   1        0.86        5.54      9.42 o
   4 -12   1       58.17       40.46     12.75 o
   5 -12   1      131.63      108.18     12.47 o
   6 -12   1       63.15       46.79      9.31 o
   7 -12   1       15.15       10.49      9.42 o
   8 -12   1        1.57        7.98      7.86 o
   9 -12   1      594.66      609.30     25.27 o
  10 -12   1       98.29       90.56     12.86 o
  -3 -11   1        0.50       -9.98      9.98 o
  -2 -11   1       23.41       37.69     12.75 o
  -1 -11   1        0.86       -7.76      8.31 o
   0 -11   1      168.77      206.72     18.29 o
   1 -11   1      994.02      989.07     29.32 o
   2 -11   1      194.72      197.92     18.01 o
   3 -11   1     1049.00     1020.87     44.34 o
   4 -11   1       64.60       18.09     30.20 o
   5 -11   1     1581.19     1662.04     45.26 o
   6 -11   1      491.91      440.06     22.17 o
   7 -11   1        8.84        3.45      6.92 o
   8 -11   1        0.03       -2.12      6.76 o
   9 -11   1      131.99      142.79     13.26 o
  10 -11   1      499.86      554.21     29.10 o
  -4 -10   1      442.78      417.33     27.16 o
  -3 -10   1      499.31      495.47     28.27 o
  -2 -10   1       84.75       89.23     13.86 o
  -1 -10   1      363.91      343.61     21.61 o
   0 -10   1       64.13       54.76      7.97 o
   1 -10   1     1572.92     1538.09     39.49 o
   2 -10   1     1392.28     1391.94     36.12 o
   3 -10   1     1106.11     1101.78     32.31 o
   4 -10   1       78.84       86.15     17.18 o
   5 -10   1      111.03      106.13     10.56 o
   6 -10   1      611.95      581.34     21.75 o
   7 -10   1     1607.61     1619.13     59.58 o
   8 -10   1       64.81       63.54      9.60 o
   9 -10   1      241.76      237.85     21.89 o
  10 -10   1       41.25       25.73      9.45 o
  11 -10   1        2.71        2.49     14.13 o
  -5  -9   1       87.05       78.14     14.96 o
  -4  -9   1       32.67       48.22     12.19 o
  -3  -9   1      187.80      173.47     17.18 o
  -2  -9   1      170.85      185.66     17.18 o
  -1  -9   1      646.94      599.44     20.16 o
   0  -9   1       19.70       26.28      6.06 o
   1  -9   1      129.55      111.84      8.59 o
   2  -9   1       14.66        9.99      4.32 o
   3  -9   1       54.95       64.48      5.71 o
   4  -9   1        0.51        5.47      5.59 o
   5  -9   1       51.48       57.98      8.03 o
   6  -9   1        7.76        8.72      6.06 o
   7  -9   1      424.97      456.99     20.51 o
   8  -9   1      148.43      171.53     12.93 o
   9  -9   1       83.78       62.29      9.77 o
  10  -9   1       48.68       56.40      9.99 o
  11  -9   1      127.97      159.92     17.46 o
  -6  -8   1       21.42       12.75     11.64 o
  -5  -8   1       22.88       24.94     10.53 o
  -4  -8   1        2.42       -8.31      8.31 o
  -3  -8   1      563.80      558.65     27.71 o
  -2  -8   1      714.73      725.47     31.59 o
  -1  -8   1       68.65       65.63      7.05 o
   0  -8   1      468.65      464.23     15.84 o
   1  -8   1      197.74      187.61     14.13 o
   2  -8   1     7926.58     8074.76    145.57 o
   3  -8   1    10907.89    11284.08    234.40 o
   4  -8   1     1012.71     1028.06     21.86 o
   5  -8   1      146.21      172.55     10.73 o
   6  -8   1       88.25       80.50      8.62 o
   7  -8   1     1146.77     1204.47     37.41 o
   8  -8   1     1616.79     1680.43     50.71 o
   9  -8   1        1.29       -2.90      6.63 o
  10  -8   1       11.40        2.05      7.18 o
  11  -8   1       34.40       26.73      9.15 o
  -7  -7   1       55.35       79.25     15.52 o
  -6  -7   1      492.75      496.58     28.27 o
  -5  -7   1      317.61      358.02     22.17 o
  -4  -7   1      143.46      156.84     15.52 o
  -3  -7   1      282.22      285.98     18.29 o
  -2  -7   1      208.58      177.87      9.60 o
  -1  -7   1     3896.70     3738.55     82.04 o
   0  -7   1     2225.37     2202.92     41.75 o
   1  -7   1      749.67      776.83     17.52 o
   2  -7   1     2666.72     2815.38     51.39 o
   3  -7   1     1661.13     1822.64     44.47 o
   4  -7   1     1921.26     1816.10     44.67 o
   5  -7   1      458.50      425.01     15.66 o
   6  -7   1      124.53      129.49     13.30 o
   7  -7   1     1294.09     1375.56     37.60 o
   8  -7   1      210.63      238.05     14.04 o
   9  -7   1      313.95      352.70     17.02 o
  10  -7   1      149.30      139.99     12.54 o
  11  -7   1       25.52       17.98      8.81 o
  -7  -6   1       60.10       61.52     13.86 o
  -6  -6   1      135.93      120.27     15.52 o
  -5  -6   1     1437.43     1372.80     51.54 o
  -4  -6   1      199.53      226.12     16.63 o
  -3  -6   1      115.77      139.35      8.26 o
  -2  -6   1      155.68      185.84      8.99 o
  -1  -6   1        0.63       -1.70      3.31 o
   0  -6   1      411.58      401.30     12.91 o
   1  -6   1      500.68      496.41     26.48 o
   2  -6   1      282.97      362.44     11.58 o
   3  -6   1      240.73      219.18      6.78 o
   4  -6   1     2243.08     2500.70     58.00 o
   5  -6   1       92.42      101.79      8.03 o
   6  -6   1       28.51       23.91      9.42 o
   7  -6   1       45.62       34.94      6.92 o
   8  -6   1      673.46      640.05     22.30 o
   9  -6   1      440.29      467.47     19.19 o
  10  -6   1      122.56      132.65     12.13 o
  11  -6   1       11.30       19.60      9.59 o
  -8  -5   1        5.65       -1.11      9.42 o
  -7  -5   1        3.42       -7.20      8.31 o
  -6  -5   1       36.55       46.00     10.53 o
  -5  -5   1      412.44      401.50     16.73 o
  -4  -5   1      280.85      264.06     10.39 o
  -3  -5   1     2218.50     2354.73     52.91 o
  -2  -5   1      120.19      138.02      6.79 o
  -1  -5   1     2814.72     2715.74     59.14 o
   0  -5   1     1890.75     1892.35     35.33 o
   1  -5   1      746.86      670.48     14.33 o
   2  -5   1     1234.31     1407.77     37.90 o
   3  -5   1      139.21      153.37      9.42 o
   4  -5   1     1675.74     1714.51     40.95 o
   5  -5   1    11577.54    12096.86    258.23 o
   6  -5   1     4452.43     4394.64    131.35 o
   7  -5   1       17.39       12.03      5.72 o
   8  -5   1       34.70       30.95      7.20 o
   9  -5   1       71.59       76.48     12.75 o
  10  -5   1      385.05      430.83     19.55 o
  11  -5   1      457.70      486.94     22.01 o
  -9  -4   1      122.53        7.76      8.87 o
  -8  -4   1      795.22      773.13     36.02 o
  -7  -4   1      225.90      210.60     17.18 o
  -6  -4   1        4.91       -6.65      6.65 o
  -5  -4   1       70.60       41.80      7.17 o
  -4  -4   1     2982.94     2920.55     53.57 o
  -3  -4   1     7282.76     8015.48    166.28 o
  -2  -4   1     2616.03     2732.97     49.33 o
  -1  -4   1        2.00        3.73      2.71 o
   0  -4   1       14.91       59.86      7.76 o
   1  -4   1    50785.93    53422.11   1018.40 o
   2  -4   1     9254.94    10132.26    171.57 o
   3  -4   1      216.86      247.91     11.36 o
   4  -4   1      294.08      283.98     10.56 o
   5  -4   1      338.51      343.52     12.70 o
   6  -4   1      779.70      750.08     16.30 o
   7  -4   1     1755.50     1789.34     64.01 o
   8  -4   1      527.43      577.37     20.33 o
   9  -4   1      483.00      547.16     24.39 o
  10  -4   1        2.53       -1.12      7.18 o
  11  -4   1       58.57       94.22     18.29 o
  -9  -3   1      256.85      241.74     15.96 o
  -8  -3   1       18.45       15.77      6.39 o
  -7  -3   1     1667.56     1704.69    114.72 o
  -6  -3   1      220.03      244.40     12.52 o
  -5  -3   1      337.57      336.51      9.97 o
  -4  -3   1      644.92      597.55     14.07 o
  -3  -3   1      604.67      528.46     25.80 o
  -2  -3   1       23.84       16.62      2.47 o
  -1  -3   1     3745.04     4049.72     70.09 o
   0  -3   1     3420.18     3628.42    108.67 o
   1  -3   1    25256.49    27201.00    816.36 o
   2  -3   1     1263.73     1317.44     30.56 o
   3  -3   1     2658.89     2541.71     56.62 o
   4  -3   1      759.54      773.80     15.48 o
   5  -3   1    12480.14    12718.43    215.42 o
   6  -3   1     2460.85     2536.06     46.54 o
   7  -3   1       93.32      127.28      9.19 o
   8  -3   1       71.43       77.83      8.76 o
   9  -3   1       93.89       74.92     11.64 o
  10  -3   1      685.88      737.11     38.80 o
  11  -3   1      308.75      354.70     28.27 o
 -10  -2   1       12.31       -2.15      8.48 o
  -9  -2   1      195.02      201.94     14.63 o
  -8  -2   1      265.91      256.18     14.51 o
  -7  -2   1       17.46       15.36      6.93 o
  -6  -2   1       10.32        0.70      3.55 o
  -5  -2   1        7.38       11.20      2.97 o
  -4  -2   1     2699.68     2970.43     52.95 o
  -3  -2   1    14693.47    14905.21    251.43 o
  -2  -2   1       29.47       25.79      2.19 o
  -1  -2   1      590.28      543.86     11.01 o
   0  -2   1     8710.38     9415.23    300.67 o
   1  -2   1     6334.92     6752.69    143.03 o
   2  -2   1     2373.91     2547.25     55.84 o
   3  -2   1     3014.59     2948.40     51.29 o
   4  -2   1        3.56        7.88      2.77 o
   5  -2   1      668.03      655.21     14.61 o
   6  -2   1      381.92      392.21     10.80 o
   7  -2   1     1128.04     1115.98     24.00 o
   8  -2   1      659.52      636.43     19.29 o
   9  -2   1       84.01       89.54     19.95 o
  10  -2   1      108.25      105.30     17.73 o
 -10  -1   1       65.40       80.00     10.87 o
  -9  -1   1        9.57       21.15      7.79 o
  -8  -1   1        0.22       -5.95      5.95 o
  -7  -1   1      230.46      227.18     19.95 o
  -6  -1   1     1698.57     1604.71     37.62 o
  -5  -1   1     3115.84     2985.86    142.99 o
  -4  -1   1     1013.24     1108.99     36.02 o
  -3  -1   1      357.88      282.52     49.33 o
  -2  -1   1     1789.72     1953.51     37.52 o
  -1  -1   1    19225.73    18837.35    384.58 o
   0  -1   1     5220.25     5384.76     91.83 o
   1  -1   1     3050.93     3051.18     63.04 o
   2  -1   1        0.69        6.89      3.08 o
   3  -1   1      501.71      532.87     13.31 o
   4  -1   1     3857.88     3850.53     90.34 o
   5  -1   1     1834.28     1732.41     39.53 o
   6  -1   1       18.43        9.13      5.69 o
   7  -1   1      905.97      950.28     25.44 o
   8  -1   1        4.04        6.28      4.15 o
  10  -1   1       27.04       -7.20      9.98 o
 -10   0   1      375.36      423.58     25.22 o
  -9   0   1     1526.24     1605.01     57.08 o
  -8   0   1      514.82      536.75     19.16 o
  -7   0   1     1739.91     1735.49     34.36 o
  -6   0   1      751.03      817.97     19.06 o
  -5   0   1     4401.60     4143.64     72.73 o
  -4   0   1     4489.71     4392.58     75.95 o
  -3   0   1     5299.89     5083.67     86.83 o
  -2   0   1      387.78      348.25     14.41 o
  -1   0   1     3260.18     2885.48     78.06 o
   0   0   1     4379.74     4823.31     82.71 o
   1   0   1     1692.58        0.00      1.11 o
   2   0   1      854.36      918.86     72.05 o
   3   0   1     9194.17     8821.04    149.89 o
   4   0   1      540.70      506.06     11.81 o
   5   0   1      577.86      493.66     12.22 o
   6   0   1       14.18        8.87      3.92 o
   7   0   1      137.37      128.96      7.47 o
   8   0   1      572.07      619.82     21.38 o
   9   0   1      252.48      242.19     18.29 o
 -10   1   1      106.34       89.78     17.18 o
  -9   1   1       10.41       16.78      6.87 o
  -8   1   1       60.20       63.77      5.97 o
  -7   1   1      414.94      395.37     11.43 o
  -6   1   1     2631.03     2538.34     46.50 o
  -5   1   1     3204.89     2950.36     52.70 o
  -4   1   1        2.91        8.51      2.25 o
  -3   1   1      256.20      222.37      6.37 o
  -2   1   1     3070.21     3085.92     70.68 o
  -1   1   1    27009.67    27190.47    804.72 o
   0   1   1     9432.57    10525.99    360.80 o
   1   1   1     8807.22    10076.61    205.73 o
   2   1   1      467.31      494.35     13.12 o
   4   1   1     9850.84    10193.40    210.08 o
   5   1   1      776.80      708.57     19.58 o
   6   1   1      105.02      108.89     11.36 o
   7   1   1        5.70       -2.72      4.26 o
   8   1   1        0.02       -5.48      6.55 o
   9   1   1      112.83      119.71     16.07 o
  10   1   1       19.52       20.51     11.64 o
 -11   2   1        0.03      -12.19     12.19 o
 -10   2   1      146.23      151.30     19.40 o
  -9   2   1      875.74      961.61     27.92 o
  -8   2   1     1621.70     1673.52     33.66 o
  -7   2   1      129.63      119.04      6.43 o
  -6   2   1       27.05       38.43      4.01 o
  -5   2   1     1295.09     1264.38     24.32 o
  -4   2   1     2595.45     2683.11     47.47 o
  -3   2   1      476.54      375.51      8.23 o
  -2   2   1    11605.63    11852.14    273.46 o
  -1   2   1     2847.22     3084.51     66.68 o
   1   2   1      119.06      113.36      5.28 o
   2   2   1        7.39        9.42      2.74 o
   3   2   1      126.83      182.20     11.92 o
   4   2   1      780.22      790.68     20.96 o
   6   2   1        0.99        1.39      4.31 o
   7   2   1      898.65      879.54     36.58 o
   8   2   1      221.02      241.64     18.84 o
   9   2   1      452.68      461.11     27.16 o
 -11   3   1       11.27        4.43     12.75 o
 -10   3   1       19.93       13.30     11.64 o
  -9   3   1      140.82      165.62     11.91 o
  -8   3   1        3.96        6.43      4.12 o
  -7   3   1     2714.77     2654.70     49.10 o
  -6   3   1      261.16      258.37     11.39 o
  -5   3   1     3461.13     3130.24     56.82 o
  -4   3   1      681.85      636.39     21.59 o
  -3   3   1      256.29      235.52      6.36 o
  -2   3   1      242.78      291.69      8.76 o
  -1   3   1      575.52      596.07     19.95 o
   0   3   1     4210.07     4665.13     97.68 o
   1   3   1     4178.07     4059.11     86.12 o
   2   3   1       57.34       58.28      6.10 o
   3   3   1       26.67       33.49      4.65 o
   4   3   1     1903.74     1903.69     44.28 o
   5   3   1     2265.46     2194.40     51.14 o
   6   3   1      466.34      451.13     23.83 o
   7   3   1        4.56        0.00      6.10 o
   8   3   1        1.94       -5.54      8.87 o
   9   3   1       35.20       31.59     12.75 o
 -11   4   1      361.91      359.69     27.71 o
 -10   4   1       88.84       74.24     10.10 o
  -9   4   1      399.65      435.30     17.67 o
  -8   4   1     1538.54     1466.81     38.56 o
  -7   4   1      407.60      367.53     10.45 o
  -6   4   1       98.23       88.14      8.75 o
  -5   4   1      134.30      142.65      5.36 o
  -4   4   1     5527.92     5765.09    106.57 o
  -3   4   1    11855.07    11829.45    231.79 o
  -2   4   1       56.21       64.52      4.65 o
   0   4   1     1307.07     1263.22     29.93 o
   1   4   1       27.79       41.45      4.89 o
   2   4   1     1244.04     1189.14     29.78 o
   3   4   1     1723.24     1765.09     41.93 o
   4   4   1      268.89      283.52     12.75 o
   5   4   1        0.13       -1.86      4.26 o
   6   4   1       62.14       83.13     12.75 o
   7   4   1      168.70      169.59     18.29 o
   8   4   1        0.93       -9.98      9.98 o
 -12   5   1      258.03      294.29     27.71 o
 -10   5   1       21.69       14.23      7.32 o
  -9   5   1      142.56      147.06     12.19 o
  -8   5   1      321.00      318.06     14.44 o
  -7   5   1     3659.30     3686.57    102.53 o
  -6   5   1     1800.63     1696.32     54.77 o
  -5   5   1      189.57      179.54      6.17 o
  -4   5   1     2168.00     2114.36     38.74 o
  -3   5   1     3202.92     3672.64    106.13 o
  -2   5   1     1208.94     1370.14     35.30 o
  -1   5   1     1242.69     1052.00    135.23 o
   0   5   1        3.27       -1.39      3.14 o
   1   5   1      517.33      490.38     24.11 o
   2   5   1      179.47      189.05      9.41 o
   3   5   1       45.88       40.29      9.98 o
   4   5   1       12.15        8.47      4.79 o
   5   5   1       34.12       29.37      9.98 o
   6   5   1      205.61      200.07     18.84 o
   7   5   1      509.11      467.76     27.71 o
 -12   6   1        0.39      -12.19     12.19 o
 -11   6   1        1.83       -5.04      7.72 o
 -10   6   1      122.67      139.50     11.95 o
  -9   6   1      141.31      157.32     11.91 o
  -8   6   1       10.22       12.39      6.39 o
  -7   6   1     1019.09     1041.89     29.59 o
  -6   6   1        9.26        3.90      4.65 o
  -5   6   1      226.92      164.66      8.35 o
  -4   6   1      123.89      142.66      5.98 o
  -3   6   1      143.54      103.43      6.52 o
  -2   6   1      902.48      859.01     18.71 o
  -1   6   1     2026.48     1976.65     45.55 o
   0   6   1        5.46        3.57      5.82 o
   1   6   1        0.94        1.11      3.92 o
   2   6   1     2124.07     2343.08     55.03 o
   3   6   1     2410.08     2550.99     59.74 o
   4   6   1      181.43      188.99     17.18 o
   5   6   1      114.51      100.31     14.96 o
   6   6   1        1.41       -6.65      9.42 o
   7   6   1      178.23      198.96     20.51 o
 -12   7   1        2.84       -5.33      8.99 o
 -11   7   1      614.66      655.85     39.35 o
 -10   7   1      738.25      767.77     26.83 o
  -9   7   1        9.43        6.74      7.02 o
  -8   7   1       20.91       13.89      6.78 o
  -7   7   1      840.08      816.07     25.27 o
  -6   7   1     1808.99     1748.91     44.28 o
  -5   7   1     1547.29     1500.41     40.20 o
  -4   7   1        2.09       -3.46      3.46 o
  -3   7   1       12.05        7.29      3.86 o
  -2   7   1     3586.03     3445.55     76.62 o
  -1   7   1     3819.53     3746.13     82.38 o
   0   7   1      969.40      955.40     26.61 o
   1   7   1       57.65       43.94      6.66 o
   2   7   1        7.14        7.11      5.44 o
   3   7   1        8.87        4.99      7.76 o
   4   7   1      511.15      502.68     27.71 o
   5   7   1      190.12      151.30     17.73 o
   6   7   1       46.06       49.88     13.30 o
 -11   8   1       38.96       49.34     10.81 o
 -10   8   1      686.49      702.83     27.16 o
  -9   8   1     1025.59     1064.69     39.35 o
  -8   8   1       19.04       20.94      8.59 o
  -7   8   1       99.17      120.88     12.47 o
  -6   8   1      129.03      142.39     10.77 o
  -5   8   1      603.95      557.05     14.27 o
  -4   8   1      147.67      148.49      8.79 o
  -3   8   1      817.57      864.50     19.88 o
  -2   8   1       95.26       99.25      8.48 o
  -1   8   1       56.67       52.64      7.18 o
   0   8   1      534.57      519.15     18.19 o
   1   8   1      210.25      218.77     12.13 o
   2   8   1      440.60      448.99     17.80 o
   3   8   1       64.47       53.20     12.19 o
   4   8   1       23.40       10.53      9.42 o
   5   8   1        2.58        3.88     10.53 o
 -11   9   1       56.04       47.06     10.17 o
 -10   9   1        1.26        7.55      7.42 o
  -9   9   1        0.67        6.01      7.24 o
  -8   9   1        0.69        5.79      6.39 o
  -7   9   1       20.67       14.96      6.66 o
  -6   9   1      108.74      108.86     15.80 o
  -5   9   1      210.18      191.76     17.18 o
  -4   9   1       81.88       61.30      7.32 o
  -3   9   1      884.04      832.19     24.04 o
  -2   9   1     1713.97     1742.45     36.20 o
  -1   9   1      213.85      232.55     12.70 o
   0   9   1      290.36      282.15     13.87 o
   1   9   1      510.22      564.52     21.06 o
   2   9   1      116.48       99.20     14.41 o
   3   9   1       62.95       44.89     12.19 o
   4   9   1       95.43       87.01     14.96 o
 -11  10   1        6.51       -4.41      8.12 o
 -10  10   1        0.53       -1.89      7.46 o
  -9  10   1      579.45      640.03     24.69 o
  -8  10   1     1325.24     1412.37     40.95 o
  -7  10   1      204.92      211.59     13.65 o
  -6  10   1       40.87       34.81      8.20 o
  -5  10   1      137.64      135.78     16.07 o
  -4  10   1     1240.39     1269.16     34.09 o
  -3  10   1     2551.09     2637.18     51.52 o
  -2  10   1      331.51      348.16     12.83 o
  -1  10   1      123.66      155.12     11.74 o
   0  10   1       96.94      108.08     10.77 o
   1  10   1      472.82      504.34     27.71 o
   2  10   1      158.20      172.36     18.84 o
   3  10   1        3.08       -9.98      9.98 o
 -10  11   1        0.15        1.19      8.36 o
  -9  11   1        6.96        3.92      7.58 o
  -8  11   1      564.53      551.20     22.73 o
  -7  11   1      986.91      936.07     43.78 o
  -6  11   1        6.96        0.00      8.87 o
  -5  11   1      351.97      321.45     23.28 o
  -4  11   1       23.95        9.42      9.42 o
  -3  11   1      187.37      197.80     10.67 o
  -2  11   1       12.37       -2.34     10.94 o
  -1  11   1       54.04       37.37      8.59 o
   0  11   1      307.17      324.77     23.28 o
   1  11   1      286.09      271.57     22.17 o
   2  11   1       13.68       17.73     11.64 o
 -10  12   1        2.01       -8.26      8.26 o
  -9  12   1       22.53        6.65     10.53 o
  -8  12   1       97.05       74.82     16.07 o
  -7  12   1      193.92      190.10     21.06 o
  -6  12   1       32.35       24.94     12.19 o
  -5  12   1        0.98       -3.88      9.42 o
  -3  12   1      104.78      131.90     17.73 o
  -2  12   1        2.39       -0.18      6.17 o
  -1  12   1       28.61       25.15      7.13 o
   0  12   1       27.01       17.18     11.08 o
  -8  13   1       92.66       95.88     17.73 o
  -7  13   1      275.68      257.71     23.28 o
  -6  13   1      460.80      468.87     30.48 o
  -5  13   1      864.81      843.52     43.23 o
  -4  13   1       81.86       98.65     17.73 o
  -3  13   1       18.91       16.63     12.19 o
  -2  13   1       24.66       11.08     13.30 o
   3 -14   2      109.24      103.08     17.18 o
   4 -14   2      260.40      205.61     21.61 o
   5 -14   2        0.66        8.31     11.08 o
   6 -14   2      291.39      293.40     18.37 o
   7 -14   2        0.51       -8.26      8.26 o
  -1 -13   2        0.15        2.22     10.53 o
   0 -13   2       32.79       10.53     11.64 o
   2 -13   2      123.47      170.70     20.51 o
   3 -13   2       18.41       -2.77      9.42 o
   4 -13   2        6.85        4.12      7.86 o
   5 -13   2      127.72      152.96     19.95 o
   6 -13   2      245.97      249.51     24.94 o
   7 -13   2      236.58      266.63     26.88 o
   8 -13   2      617.54      605.16     25.46 o
   9 -13   2      190.55      205.11     16.46 o
  -2 -12   2      221.37      223.90     22.17 o
  -1 -12   2      420.03      429.52     26.05 o
   0 -12   2      618.56      587.47     29.93 o
   1 -12   2      433.10      443.93     24.39 o
   2 -12   2        1.05        6.10      9.42 o
   3 -12   2      274.21      235.79     14.83 o
   4 -12   2     1677.55     1659.33     64.29 o
   5 -12   2      252.55      283.20     16.18 o
   6 -12   2        0.04       -6.12      6.12 o
   7 -12   2       30.62       19.36      8.36 o
   8 -12   2       24.27        7.13      7.98 o
   9 -12   2      346.30      370.54     19.55 o
  -3 -11   2      238.13      236.65     20.51 o
  -2 -11   2       50.11       55.42     12.75 o
  -1 -11   2        9.97       -2.77      9.42 o
   0 -11   2      636.51      640.12     30.48 o
   1 -11   2      523.70      555.55     19.72 o
   2 -11   2      158.05      173.55     14.41 o
   3 -11   2     1899.41     1813.44     48.00 o
   4 -11   2      600.70      573.60     21.46 o
   5 -11   2      121.79      113.94     11.34 o
   6 -11   2      304.19      333.67     16.80 o
   7 -11   2       30.50       29.90      7.97 o
   8 -11   2      990.08     1012.69     63.46 o
   9 -11   2      131.43      171.22     14.69 o
  10 -11   2       66.03       63.76     11.34 o
  -4 -10   2      150.69      159.61     18.84 o
  -3 -10   2        0.88       -8.31      8.31 o
  -2 -10   2        0.54       -7.20      7.20 o
  -1 -10   2      342.17      361.35     21.61 o
   0 -10   2     1252.82     1257.23     33.64 o
   1 -10   2      248.32      252.63     12.13 o
   2 -10   2       62.82       82.27      6.90 o
   3 -10   2      852.23      881.59     27.40 o
   4 -10   2     2357.72     2029.13    274.34 o
   5 -10   2      598.86      533.56     20.73 o
   6 -10   2       52.66       37.05      8.03 o
   7 -10   2       65.97       81.44     16.90 o
   8 -10   2        5.89        8.57      9.42 o
   9 -10   2      604.68      628.65     31.59 o
  10 -10   2      173.80      215.84     16.07 o
  -5  -9   2      106.29      101.42     16.07 o
  -4  -9   2      251.39      223.35     19.95 o
  -3  -9   2       94.06       95.88     13.30 o
  -2  -9   2      435.94      445.04     23.83 o
  -1  -9   2      166.25      153.27     10.19 o
   0  -9   2      830.98      797.64     19.63 o
   1  -9   2      266.69      272.79     10.10 o
   2  -9   2     1852.62     1935.83     37.94 o
   3  -9   2     1783.79     1938.73     48.58 o
   4  -9   2      277.95      244.67     13.02 o
   5  -9   2      161.77      139.93     14.69 o
   6  -9   2      582.57      592.92     32.70 o
   7  -9   2      712.41      631.90     24.66 o
   8  -9   2      153.95      192.84     13.52 o
   9  -9   2      181.89      172.84     13.70 o
  10  -9   2      168.67      191.45     14.69 o
  11  -9   2        0.58       -7.15      8.20 o
  -6  -8   2      303.68      314.80     22.72 o
  -5  -8   2      124.21       79.81     13.30 o
  -4  -8   2      322.84      313.69     20.51 o
  -3  -8   2       80.12       90.34     12.75 o
  -2  -8   2     3013.37     3110.27     98.65 o
  -1  -8   2      531.54      583.84     18.42 o
   0  -8   2      495.65      427.57     12.56 o
   1  -8   2     1265.21     1308.66     27.08 o
   2  -8   2     2803.22     3108.59     56.59 o
   3  -8   2     4409.81     4820.24    107.24 o
   4  -8   2       88.33       72.23      7.63 o
   5  -8   2     1175.58     1166.48     37.69 o
   6  -8   2     2390.39     2599.84     62.89 o
   7  -8   2       68.17       62.87      9.14 o
   8  -8   2      580.86      635.42     23.11 o
   9  -8   2      172.78      205.67     14.50 o
  10  -8   2      308.01      351.00     22.72 o
  11  -8   2      262.17      315.12     18.41 o
  -7  -7   2      186.19      187.88     19.95 o
  -6  -7   2      364.09      362.76     32.14 o
  -5  -7   2       31.39       31.95      8.61 o
  -4  -7   2      437.68      435.87     18.22 o
  -3  -7   2      810.26      822.46     33.81 o
  -2  -7   2      485.84      522.71     16.45 o
  -1  -7   2      102.89      101.62      6.36 o
   0  -7   2      123.15      123.39      6.75 o
   1  -7   2     3880.30     3965.42     70.59 o
   2  -7   2    10269.33    10666.71    182.08 o
   3  -7   2      485.63      433.35     25.88 o
   4  -7   2       73.57       90.62      7.57 o
   5  -7   2     1304.49     1463.63     37.80 o
   6  -7   2     4131.14     4282.62     97.57 o
   7  -7   2     2647.74     2595.75     67.34 o
   8  -7   2      509.25      556.01     20.94 o
   9  -7   2       17.42       17.67      7.81 o
  10  -7   2        1.17       -7.02      7.02 o
  11  -7   2      312.76      328.01     18.61 o
  -8  -6   2       31.45       33.25     12.19 o
  -7  -6   2      334.12      346.83     18.64 o
  -6  -6   2      598.50      612.20     26.33 o
  -5  -6   2      256.56      238.60     13.58 o
  -4  -6   2      181.58      166.14     11.32 o
  -3  -6   2       99.30      104.37      6.31 o
  -2  -6   2     6079.25     6194.05    108.13 o
  -1  -6   2     2527.29     2629.84     57.98 o
   0  -6   2     2391.59     2391.83     48.16 o
   1  -6   2      801.34     1024.08     20.91 o
   2  -6   2      938.54     1022.03     24.61 o
   3  -6   2       56.67       40.22      5.28 o
   4  -6   2     1506.93     1496.99     37.22 o
   5  -6   2       93.65      114.86      8.42 o
   6  -6   2      420.65      426.11     16.01 o
   7  -6   2        6.05        8.28     10.53 o
   8  -6   2        5.50        1.61      6.93 o
   9  -6   2       74.75       66.22      9.55 o
  10  -6   2      233.39      239.16     20.23 o
  11  -6   2       70.18       57.59     11.12 o
  -8  -5   2       22.61        8.06      9.12 o
  -7  -5   2       10.70        5.54      8.87 o
  -6  -5   2      197.88      186.11     12.65 o
  -5  -5   2      148.60      150.89     11.28 o
  -4  -5   2     2253.17     2190.85     52.58 o
  -3  -5   2      425.82      551.46     13.56 o
  -2  -5   2     1750.30     1796.05     34.45 o
  -1  -5   2      201.30      233.87      9.53 o
   0  -5   2     1235.56     1230.31     23.71 o
   1  -5   2     1056.04     1113.62     21.55 o
   2  -5   2     1391.50     1603.34     29.57 o
   3  -5   2     2409.67     2623.82     59.55 o
   4  -5   2     1817.54     1743.23     41.72 o
   5  -5   2      197.38      166.36      9.31 o
   6  -5   2     1161.93     1217.78     32.71 o
   7  -5   2      288.18      310.24     14.04 o
   8  -5   2     2533.73     2651.31     66.78 o
   9  -5   2      420.32      381.76     22.72 o
  10  -5   2       25.43       27.26      8.52 o
  11  -5   2       37.21       24.15      9.70 o
  -9  -4   2        0.98        5.72      9.12 o
  -8  -4   2      237.82      257.31     15.84 o
  -7  -4   2       73.36       76.47     10.12 o
  -6  -4   2      880.08      928.37     31.04 o
  -5  -4   2     1565.60     1643.85     82.02 o
  -4  -4   2        0.19       -0.69      2.39 o
  -3  -4   2       92.40       88.54      4.42 o
  -2  -4   2     2231.27     2278.27     41.30 o
  -1  -4   2     6381.10     6234.52    119.69 o
   0  -4   2     9051.18     8952.81    151.68 o
   1  -4   2    12336.58    14184.73    239.01 o
   2  -4   2     6604.23     7548.34    223.35 o
   3  -4   2      974.13     1018.94     25.46 o
   4  -4   2    10164.65    10246.81    218.65 o
   5  -4   2     3224.31     3330.46     60.91 o
   6  -4   2       94.54      121.84      5.82 o
   7  -4   2        0.74       -2.73      5.05 o
   8  -4   2        0.15       -0.44      5.44 o
   9  -4   2      485.84      676.78     44.34 o
  10  -4   2      434.47      566.12     22.86 o
  11  -4   2        8.62       15.52     13.30 o
 -10  -3   2      169.01      177.86     18.84 o
  -9  -3   2      278.88      266.38     16.11 o
  -7  -3   2        1.84       -0.17      6.04 o
  -6  -3   2        0.02       -4.61      4.61 o
  -5  -3   2     1120.73     1091.47     29.10 o
  -4  -3   2    13564.75    13608.30    230.77 o
  -3  -3   2     3816.08     3947.35     74.54 o
  -2  -3   2       35.03       34.44      2.65 o
  -1  -3   2     2078.63     1967.92     46.92 o
   0  -3   2     8218.43     9063.27    182.66 o
   1  -3   2     8304.19     9003.13    185.01 o
   2  -3   2     1083.92     1201.32     28.21 o
   3  -3   2        7.38       18.54      2.67 o
   4  -3   2      372.46      319.58      8.23 o
   5  -3   2     2116.14     2256.70     41.34 o
   6  -3   2     1111.92     1039.41     21.89 o
   7  -3   2        4.47        6.24      3.79 o
   8  -3   2        1.08        1.77      5.72 o
   9  -3   2      349.93      331.10     16.40 o
  10  -3   2       62.62       65.40     15.52 o
 -10  -2   2       55.35       52.06     10.76 o
  -9  -2   2        1.47        0.82      7.63 o
  -8  -2   2      313.06      372.55     16.78 o
  -7  -2   2      209.09      180.10     11.04 o
  -6  -2   2       30.55       21.06      9.98 o
  -5  -2   2       31.44       37.65      3.51 o
  -4  -2   2       49.79       50.04      3.88 o
  -3  -2   2      936.14      996.61     28.19 o
  -2  -2   2       56.24       56.94      4.51 o
  -1  -2   2     1967.03     1955.24     50.99 o
   0  -2   2    10180.62    10930.61    184.17 o
   1  -2   2     5073.04     4194.10    249.69 o
   2  -2   2      285.65      293.73      8.04 o
   3  -2   2      670.57      610.61     14.99 o
   5  -2   2      448.41      552.49     19.95 o
   6  -2   2     1582.05     1487.99     35.39 o
   7  -2   2      301.63      241.90     21.88 o
   8  -2   2      333.47      349.73     12.67 o
   9  -2   2       92.38      107.31     10.89 o
 -10  -1   2       16.15       12.58      7.63 o
  -9  -1   2       33.00       22.60      7.79 o
  -8  -1   2      896.44      928.20     28.01 o
  -7  -1   2      834.57      831.52     63.46 o
  -6  -1   2      285.07      303.13     10.49 o
  -5  -1   2     1696.66     1589.41     42.12 o
  -4  -1   2     2282.74     2184.59     78.70 o
  -3  -1   2     2713.55     2383.08     49.63 o
  -2  -1   2     7474.26     7145.79    147.70 o
  -1  -1   2     2099.05     2407.16     41.54 o
   0  -1   2      634.93      666.67     15.08 o
   1  -1   2    30504.83    30889.90    523.30 o
   2  -1   2    31341.01    31485.34    516.20 o
   4  -1   2      323.67      291.36      9.77 o
   5  -1   2      468.43      505.42     12.57 o
   6  -1   2       17.89       12.24      3.89 o
   7  -1   2     1224.09     1233.86     26.59 o
   8  -1   2     1056.44      992.30     23.50 o
 -11   0   2      473.99      492.70     34.92 o
 -10   0   2       49.17       46.59      9.19 o
  -9   0   2      161.47      144.65     14.96 o
  -8   0   2      273.48      272.62     29.65 o
  -7   0   2     3332.51     3063.36     56.32 o
  -6   0   2     1301.63     1204.52     24.33 o
  -5   0   2      104.64      132.87      5.98 o
  -4   0   2     3301.99     3011.72     57.63 o
  -3   0   2      272.57      191.99     10.66 o
  -2   0   2    21765.54    20662.69    433.79 o
  -1   0   2      780.08      756.24     29.37 o
   0   0   2     5043.94     6028.85    103.15 o
   1   0   2     2374.15     2697.56     79.64 o
   3   0   2     5377.99     5460.98    114.12 o
   4   0   2     1727.48     1493.53     34.85 o
   5   0   2      917.98      881.24     23.32 o
   6   0   2      731.18      725.01     21.61 o
   7   0   2       12.43       19.30      5.44 o
   8   0   2       65.20       64.84     11.08 o
   9   0   2        1.03        3.33      8.87 o
 -10   1   2      880.97      912.54     28.56 o
  -9   1   2      265.47      267.75     13.94 o
  -8   1   2      213.15      237.33     12.12 o
  -7   1   2      101.44      109.88      6.50 o
  -6   1   2       81.75       46.17      4.15 o
  -5   1   2      202.43      223.50      7.28 o
  -4   1   2        0.87       -2.51      2.51 o
  -3   1   2        7.81        6.82      2.01 o
  -2   1   2      353.01      346.65     24.94 o
  -1   1   2     3967.58     4591.12     95.50 o
   0   1   2       50.19       58.40      4.26 o
   1   1   2     9754.37    10611.05    299.28 o
   2   1   2      503.74      480.27     13.52 o
   3   1   2       10.59        1.45      3.33 o
   4   1   2      551.89      479.40     14.69 o
   5   1   2     1039.72     1037.01     27.03 o
   6   1   2        6.97        5.42      4.49 o
   7   1   2      187.95      218.05     11.12 o
   8   1   2     1054.59     1031.95     42.12 o
   9   1   2       32.18       40.46     12.75 o
 -11   2   2       95.35       94.77     17.73 o
 -10   2   2       20.98       22.17     12.19 o
  -9   2   2       42.82       36.95      6.87 o
  -8   2   2        0.91       -3.72      3.72 o
  -7   2   2      449.43      448.72     12.06 o
  -6   2   2     3831.79     3651.80     64.91 o
  -5   2   2     3088.42     3136.27     55.67 o
  -4   2   2        0.22       -0.52      1.87 o
  -3   2   2     2666.81     2593.77     76.93 o
  -2   2   2      213.24      241.16      7.81 o
  -1   2   2       27.44       14.56      3.56 o
   0   2   2    16251.20    18576.35    314.90 o
   1   2   2       12.24       11.60      2.92 o
   2   2   2      616.41      615.29     18.01 o
   3   2   2     2830.04     3107.79     67.95 o
   4   2   2     4428.30     4632.81    116.39 o
   6   2   2       38.62       38.21      8.87 o
   7   2   2      176.34      172.36     16.63 o
   8   2   2       19.71       22.17     10.53 o
   9   2   2      324.71      323.11     23.28 o
 -11   3   2        2.03       -9.98     11.08 o
 -10   3   2      427.13      404.02     27.16 o
  -9   3   2     1529.15     1535.36     40.88 o
  -8   3   2     1077.27     1034.96     22.72 o
  -7   3   2      101.30      100.64      5.90 o
  -6   3   2       16.31       22.67      8.59 o
  -5   3   2     2518.11     2450.57     44.13 o
  -4   3   2     9701.52     9385.96    165.05 o
  -3   3   2      691.58      668.27     16.57 o
  -2   3   2     4478.04     4589.64     79.84 o
   0   3   2       17.12        3.58     10.81 o
   1   3   2      316.23      308.95     10.95 o
   2   3   2       83.68       52.74      5.49 o
   3   3   2     1886.37     1928.28     45.23 o
   4   3   2      519.82      516.27     16.85 o
   5   3   2      404.39      414.64     15.48 o
   6   3   2      120.75      126.36     14.41 o
   7   3   2       76.96        4.99      7.20 o
   8   3   2      361.02      360.80     24.39 o
 -12   4   2      263.18      272.68     26.60 o
 -11   4   2       94.78       75.93     16.07 o
 -10   4   2      581.21      584.08     21.85 o
  -9   4   2      205.69      217.06     12.77 o
  -8   4   2     1664.09     1706.73     47.11 o
  -7   4   2       78.24       72.77      5.11 o
  -6   4   2      146.06      138.40      5.90 o
  -5   4   2      185.48      201.45      8.69 o
  -4   4   2      371.64      444.71     10.67 o
  -3   4   2       25.09        7.69      3.06 o
  -2   4   2      199.92      202.71      6.67 o
  -1   4   2     1482.73     1392.75     48.22 o
   0   4   2      314.17      263.47     10.17 o
   1   4   2      127.67      124.27      7.42 o
   2   4   2       14.16       20.90      4.99 o
   3   4   2      935.28     1055.89     28.39 o
   4   4   2      714.30      688.99     21.36 o
   5   4   2      142.18      143.70      9.77 o
   6   4   2      230.66      214.48     17.73 o
   7   4   2        7.90        8.31     10.53 o
   8   4   2        2.13        1.66      9.98 o
 -12   5   2      167.98      159.61     22.17 o
 -11   5   2      105.99      105.30     17.73 o
 -10   5   2      757.20      779.38     26.40 o
  -9   5   2     1334.86     1319.46     36.81 o
  -8   5   2      714.10      752.95     23.87 o
  -7   5   2       63.33       50.81      4.53 o
  -6   5   2      394.19      390.43     12.73 o
  -5   5   2     1526.11     1470.95     28.52 o
  -4   5   2     9640.13     9920.00    204.63 o
  -3   5   2     4816.48     5323.04     93.13 o
  -2   5   2     2246.43     2130.77     53.51 o
   0   5   2      123.25      112.14      7.42 o
   1   5   2     2817.91     2996.81     67.50 o
   2   5   2     1605.93     1739.16     42.67 o
   3   5   2      133.38      120.80      9.20 o
   4   5   2       30.47       18.81      5.84 o
   5   5   2        0.42       -6.65      7.20 o
   6   5   2       66.83       68.72     13.30 o
   7   5   2      262.99      246.07     21.06 o
 -12   6   2      450.14      466.10     32.14 o
 -11   6   2       86.11      110.26     12.07 o
 -10   6   2       46.48       32.15      8.26 o
  -9   6   2       28.66       26.46      7.02 o
  -8   6   2      543.86      580.34     20.76 o
  -7   6   2     1874.77     1795.08     45.65 o
  -6   6   2     1153.66     1125.00     23.30 o
  -5   6   2      100.44       90.13      5.95 o
  -4   6   2      210.96      172.53     10.25 o
  -3   6   2     1141.72     1225.06     25.10 o
  -2   6   2     2889.54     2852.66     52.90 o
  -1   6   2      434.81      444.72     15.22 o
   0   6   2       28.12       35.56      5.88 o
   1   6   2      130.01      143.65     15.52 o
   2   6   2      106.12      106.46      9.20 o
   3   6   2      130.64      150.99     10.97 o
   4   6   2      109.26      101.98     14.41 o
   5   6   2      382.37      345.28     23.28 o
   6   6   2      352.65      308.70     22.72 o
 -12   7   2        0.34        1.97      8.66 o
 -11   7   2      213.64      264.29     16.33 o
 -10   7   2      220.65      238.26     14.60 o
  -9   7   2        0.87       -0.94      6.12 o
  -8   7   2      676.83      731.12     24.30 o
  -7   7   2        2.99        3.09      5.44 o
  -6   7   2      698.45      641.23     29.93 o
  -5   7   2       33.43       41.42      6.65 o
  -4   7   2      953.42      870.28     23.75 o
  -3   7   2     4214.28     4377.62    116.82 o
  -2   7   2     1856.65     1789.08     47.79 o
  -1   7   2       40.87       56.37      6.85 o
   0   7   2       82.68       94.73      8.81 o
   1   7   2     1648.84     1765.22     44.59 o
   2   7   2     2170.37     2263.18     55.40 o
   3   7   2       40.33       27.99      7.05 o
   4   7   2      101.09       82.02     13.86 o
   5   7   2       27.41       14.96     11.08 o
 -11   8   2       77.41       96.08     11.91 o
 -10   8   2      173.52      190.02     26.33 o
  -9   8   2        6.90        1.66      6.25 o
  -8   8   2        7.50        6.37      6.23 o
  -7   8   2     1227.37     1194.89     48.22 o
  -6   8   2     1327.07     1319.04     51.54 o
  -5   8   2        3.27        3.18      4.39 o
  -4   8   2       24.26       29.93      5.84 o
  -3   8   2     2091.31     2101.57     53.16 o
  -2   8   2      784.73      855.71     28.82 o
  -1   8   2      676.94      642.92     17.78 o
   0   8   2     1134.44     1122.71     32.07 o
   1   8   2       59.87       51.04      7.97 o
   2   8   2       11.66       21.34      7.05 o
   3   8   2       83.98       79.25     13.86 o
   4   8   2      103.48       99.76     15.52 o
 -11   9   2      528.44      542.59     23.83 o
 -10   9   2      749.55      793.81     28.60 o
  -9   9   2      324.20      351.80     17.80 o
  -8   9   2       75.51       75.55      9.99 o
  -7   9   2       28.34       30.48     10.53 o
  -6   9   2      116.66      130.80     15.52 o
  -5   9   2        6.29        5.54      7.76 o
  -4   9   2     2318.33     2369.80     56.40 o
  -3   9   2      261.45      272.21     11.04 o
  -2   9   2      344.49      359.19     12.87 o
  -1   9   2       43.58       40.84      6.34 o
   0   9   2      327.30      338.92     16.01 o
   1   9   2       89.53       56.10      9.41 o
   2   9   2       43.79       40.46     12.19 o
   3   9   2      229.09      233.33     19.95 o
 -11  10   2       78.80       81.72     12.30 o
 -10  10   2      478.13      478.88     30.76 o
  -9  10   2       37.90       37.96      9.31 o
  -8  10   2      848.23      837.56     28.60 o
  -7  10   2      341.20      330.31     23.83 o
  -6  10   2      975.43      966.56     43.78 o
  -5  10   2      769.81      690.00     34.36 o
  -4  10   2       28.29       16.86      6.85 o
  -3  10   2      419.07      372.34     17.73 o
  -2  10   2       10.68       15.38      5.65 o
  -1  10   2     1113.12     1015.68     25.74 o
   0  10   2     1600.20     1570.10     64.29 o
   1  10   2       12.19       23.28     11.08 o
   2  10   2       16.22       -1.11     11.08 o
 -10  11   2      459.00      448.36     27.43 o
  -9  11   2      674.82      767.04     39.90 o
  -8  11   2      298.26      279.88     22.72 o
  -7  11   2        0.94        1.11      9.98 o
  -6  11   2       21.73       23.83     10.53 o
  -5  11   2      964.93      929.42     43.78 o
  -4  11   2     2194.37     2076.10     78.70 o
  -3  11   2        2.69       -0.92      5.58 o
  -2  11   2       16.78       16.25      6.38 o
  -1  11   2        1.22        0.76      5.95 o
   0  11   2       94.32       18.99     11.36 o
   1  11   2      263.92      257.16     22.17 o
  -9  12   2      113.89       95.88     17.73 o
  -8  12   2      214.24      238.87     23.83 o
  -7  12   2       43.31       28.82     12.19 o
  -6  12   2      329.47      317.01     24.94 o
  -5  12   2        0.31        3.33      9.98 o
  -4  12   2       81.89        2.77      7.76 o
  -3  12   2       34.83        9.98     11.64 o
  -2  12   2       17.71       32.90      7.43 o
  -1  12   2        0.06       -6.68      6.68 o
  -8  13   2      143.29      108.63     18.29 o
  -7  13   2       79.56       50.99     14.96 o
  -6  13   2        6.10        5.54     11.64 o
  -5  13   2        0.45       -4.43     10.53 o
  -4  13   2      178.06      181.23     22.72 o
  -3  13   2      220.52      220.02     24.39 o
   3 -14   3       50.25       38.24     13.30 o
   4 -14   3       18.41        8.31     11.64 o
   5 -14   3       75.31       74.96     12.13 o
   6 -14   3      361.17      368.79     20.16 o
   7 -14   3       47.27       54.61     10.89 o
  -1 -13   3        5.19       -8.31     11.08 o
   0 -13   3        4.30       -2.77     11.08 o
   2 -13   3       19.87       20.88     11.64 o
   3 -13   3      275.26      362.92     21.34 o
   4 -13   3      155.95      153.75     13.52 o
   5 -13   3       89.78       94.37     10.92 o
   6 -13   3        1.34       -6.76      6.76 o
   7 -13   3        0.46       -1.94      9.70 o
   8 -13   3        0.25       -7.46      7.46 o
   9 -13   3       11.82       12.99      8.66 o
  -3 -12   3       97.05       45.45     13.30 o
  -2 -12   3      198.42      182.89     19.40 o
  -1 -12   3       81.23       46.00     12.75 o
   0 -12   3        4.26       -7.05      7.05 o
   2 -12   3       23.55       26.92      9.98 o
   3 -12   3      110.02      123.35     12.07 o
   4 -12   3        0.81       -1.57      6.76 o
   5 -12   3      173.05      170.84     13.57 o
   6 -12   3      102.01      137.04     12.52 o
   7 -12   3      672.89      643.88     24.86 o
   8 -12   3      726.10      765.73     29.65 o
   9 -12   3        3.29        0.48      8.20 o
  -4 -11   3        8.43        8.87     11.08 o
  -3 -11   3        0.25       -8.87      8.87 o
  -2 -11   3      635.98      624.60     31.04 o
  -1 -11   3     2219.23     2103.81     72.05 o
   0 -11   3      715.25      727.86     24.46 o
   1 -11   3      423.94      431.43     14.19 o
   2 -11   3       12.33       10.67      7.48 o
   3 -11   3     4000.06     4124.61     99.21 o
   4 -11   3     2446.15     2243.06     57.20 o
   5 -11   3       47.79       57.88      9.05 o
   6 -11   3       94.03       88.25     10.73 o
   7 -11   3        3.14       -1.58      6.85 o
   8 -11   3      732.73      710.91     26.64 o
   9 -11   3      589.96      631.96     25.26 o
  10 -11   3        2.40       -2.83      8.66 o
  -5 -10   3      510.24      512.10     29.93 o
  -4 -10   3       76.39       75.37     13.86 o
  -3 -10   3      293.49      264.85     25.49 o
  -2 -10   3        7.99        4.99      8.31 o
  -1 -10   3     1289.22     1260.57     35.27 o
   0 -10   3      276.88      282.80     11.29 o
   1 -10   3      180.94      188.36      9.12 o
   2 -10   3      574.70      575.26     15.59 o
   3 -10   3     1922.09     2054.86     52.10 o
   4 -10   3        5.10       -3.51      4.78 o
   5 -10   3      420.74      370.55     17.19 o
   6 -10   3      335.02      367.57     17.18 o
   7 -10   3      165.82      155.14     12.34 o
   8 -10   3       69.19       62.37      9.60 o
   9 -10   3       46.89       35.96     11.92 o
  10 -10   3        0.27       -2.42      8.42 o
  -6  -9   3        0.74       -9.42      9.42 o
  -5  -9   3        0.59       -0.55      9.42 o
  -4  -9   3      152.48      167.37     17.73 o
  -3  -9   3      241.56      239.01     14.38 o
  -2  -9   3       53.24       55.03      8.50 o
  -1  -9   3      719.20      683.14     17.78 o
   0  -9   3      324.00      301.33     11.79 o
   1  -9   3     1048.82     1056.84     23.33 o
   2  -9   3      135.73      144.67      7.34 o
   3  -9   3      597.54      667.68     21.68 o
   4  -9   3     3212.03     3285.40     76.80 o
   5  -9   3     2800.97     2947.26     70.53 o
   6  -9   3       84.21       65.43      9.70 o
   7  -9   3      441.71      459.55     19.37 o
   8  -9   3        1.62       -3.39      6.63 o
   9  -9   3      354.48      403.93     19.37 o
  10  -9   3      315.36      321.80     21.89 o
  -7  -8   3       24.18       25.49     12.75 o
  -6  -8   3       66.38       74.27     14.96 o
  -5  -8   3      318.61      295.70     16.64 o
  -4  -8   3     1057.27     1092.53     32.58 o
  -3  -8   3      598.97      603.68     21.62 o
  -2  -8   3       52.12       58.37      8.10 o
  -1  -8   3      158.74      157.05      7.79 o
   0  -8   3      577.45      504.97     13.70 o
   1  -8   3     5466.62     5498.82     96.97 o
   2  -8   3      242.66      202.31      7.91 o
   3  -8   3      174.84      210.34      8.76 o
   4  -8   3       76.75       95.27      8.42 o
   5  -8   3      625.51      623.98     21.15 o
   6  -8   3     1877.44     1937.01     49.37 o
   7  -8   3     1285.32     1410.45     38.98 o
   8  -8   3      434.23      448.32     19.15 o
   9  -8   3      556.24      577.18     22.90 o
  10  -8   3        0.25        2.04      7.81 o
  11  -8   3      270.23      322.98     22.17 o
  -7  -7   3     1006.17     1033.06     45.45 o
  -6  -7   3      134.13      102.41     11.97 o
  -5  -7   3      176.66      201.98     20.78 o
  -4  -7   3        5.54        2.79      6.63 o
  -3  -7   3     2828.81     2885.80     67.46 o
  -2  -7   3      652.30      667.17     27.54 o
  -1  -7   3        9.23        8.14      3.75 o
   0  -7   3      204.76      220.95      8.04 o
   1  -7   3        0.74       -2.73      2.73 o
   2  -7   3     2459.44     2497.34     52.11 o
   3  -7   3      455.47      432.89     10.73 o
   4  -7   3      603.28      605.21     19.55 o
   5  -7   3     2321.70     2262.81     62.63 o
   6  -7   3        3.52        5.85      5.59 o
   7  -7   3        4.07        5.43      6.06 o
   8  -7   3      451.00      476.81     19.37 o
   9  -7   3      104.84      111.59     13.58 o
  10  -7   3      183.67      245.46     15.62 o
  11  -7   3       98.67      121.70     13.52 o
  -8  -6   3       84.33       95.24     14.13 o
  -7  -6   3        4.07        9.64      8.13 o
  -6  -6   3       35.11       18.57      8.50 o
  -5  -6   3       36.63       28.81      7.89 o
  -4  -6   3      134.57      126.09     10.24 o
  -3  -6   3     3301.54     3232.32     73.30 o
  -2  -6   3      103.26      107.91      5.90 o
  -1  -6   3      430.74      491.66     12.27 o
   0  -6   3      143.94      101.68      5.30 o
   1  -6   3      143.47      143.73      5.64 o
   2  -6   3     2048.35     1943.94     35.77 o
   3  -6   3     2122.24     2134.48     54.59 o
   4  -6   3      938.94      955.71     26.25 o
   5  -6   3      130.31      174.31     10.17 o
   6  -6   3     1395.25     1508.95     39.38 o
   7  -6   3     2983.13     3072.73     73.08 o
   8  -6   3      841.25      777.64     34.08 o
   9  -6   3        0.97       -5.59      5.59 o
  10  -6   3       58.74       57.96      9.99 o
  11  -6   3       70.06       76.76     19.40 o
  -9  -5   3       19.15        6.74      8.98 o
  -8  -5   3       35.30       19.95      9.22 o
  -7  -5   3     1093.65     1111.32     33.59 o
  -6  -5   3     1327.94     1374.21     38.09 o
  -5  -5   3       34.31       33.64      6.96 o
  -4  -5   3       24.66       14.46      6.93 o
  -3  -5   3     1126.79     1140.73     29.99 o
  -2  -5   3     3853.78     4022.71     70.92 o
  -1  -5   3    13654.01    13662.29    449.17 o
   0  -5   3     2495.02     2697.76     48.20 o
   1  -5   3     4630.00     4882.43     84.30 o
   2  -5   3      225.32      228.29      9.31 o
   3  -5   3     6288.05     6512.15    140.67 o
   4  -5   3     2116.14     2198.83     51.52 o
   5  -5   3      235.86      232.55     10.95 o
   6  -5   3      821.19      885.64     25.86 o
   7  -5   3      307.19      324.96     14.66 o
   8  -5   3      328.90      310.04     14.88 o
   9  -5   3      711.82      737.39     25.46 o
  10  -5   3       69.02       80.89     10.95 o
  -9  -4   3       90.60       76.91     11.79 o
  -8  -4   3      222.52      214.07     22.45 o
  -7  -4   3      749.74      773.05     25.88 o
  -6  -4   3      181.89      172.36     11.45 o
  -5  -4   3     3450.81     3622.39     81.73 o
  -4  -4   3     1367.84     1307.55     33.37 o
  -3  -4   3     1080.22      973.32     25.72 o
  -2  -4   3      143.49      141.92      7.98 o
  -1  -4   3      255.66      259.17     12.46 o
   0  -4   3     2304.90     2515.30     44.49 o
   1  -4   3       14.43       12.77      4.84 o
   2  -4   3       17.00       23.04      2.52 o
   3  -4   3     2938.60     2889.44     51.00 o
   4  -4   3      448.41      493.86     11.32 o
   5  -4   3     2121.50     2039.51     37.96 o
   6  -4   3      601.81      574.69     19.00 o
   7  -4   3      959.48      946.14     68.17 o
  10  -4   3       27.15       13.71     14.69 o
 -10  -3   3        0.03       -7.76      7.76 o
  -9  -3   3      583.84      597.39     36.58 o
  -8  -3   3      148.81      144.65     19.40 o
  -7  -3   3     2159.97     2201.65     72.33 o
  -6  -3   3      904.71      868.38     25.72 o
  -5  -3   3      388.65      395.90     14.90 o
  -4  -3   3      193.93      180.39     12.19 o
  -3  -3   3      163.90      172.92      8.61 o
  -2  -3   3     9076.34     8755.36    182.08 o
  -1  -3   3     8304.42     9043.70    153.18 o
   0  -3   3     1436.70     1558.28     28.19 o
   1  -3   3       20.68       15.40      1.96 o
   2  -3   3     5018.76     4801.28     99.39 o
   3  -3   3     3678.16     3525.38    101.42 o
   4  -3   3     1021.98     1018.47     47.46 o
   5  -3   3      536.76      425.05     11.08 o
   6  -3   3       48.21       29.33      4.22 o
   7  -3   3       25.44       19.33      4.54 o
   8  -3   3      274.64      332.26     15.45 o
   9  -3   3      554.22      695.54     34.36 o
 -10  -2   3      132.03      141.69     13.86 o
  -9  -2   3      363.89      382.89     18.24 o
  -8  -2   3      133.15      138.96     11.32 o
  -7  -2   3       23.31       11.46      8.31 o
  -6  -2   3      318.24      282.93     43.51 o
  -5  -2   3     1404.67     1268.61     48.46 o
  -4  -2   3     5538.62     5536.77    117.55 o
  -3  -2   3     2819.16     2795.28     61.00 o
  -2  -2   3     3744.93     3905.88     82.90 o
  -1  -2   3     1548.27     1448.84     26.08 o
   0  -2   3     2259.08     2244.01     39.30 o
   1  -2   3     6317.92     6337.56    130.36 o
   2  -2   3     7565.36     7529.33    155.19 o
   3  -2   3      290.93      367.79     10.89 o
   4  -2   3       56.46       56.28      4.14 o
   5  -2   3       64.40       39.80      8.25 o
   6  -2   3       49.47       55.08      5.67 o
   7  -2   3      658.68      684.21     17.29 o
   8  -2   3      115.18      123.45     10.73 o
   9  -2   3      413.40      489.93     27.71 o
 -11  -1   3        2.80       -8.48      8.48 o
 -10  -1   3       34.87       22.33      8.91 o
  -9  -1   3        4.80        0.20      6.36 o
  -8  -1   3     1137.01     1127.50     32.12 o
  -7  -1   3     2697.85     2690.89     77.31 o
  -6  -1   3      289.58      284.79      8.78 o
  -5  -1   3     3084.69     3082.29     68.46 o
  -4  -1   3      314.80      299.97     10.29 o
  -3  -1   3     2856.28     2799.78     50.45 o
  -2  -1   3       79.52      102.98      4.26 o
  -1  -1   3       23.26       30.79      2.92 o
   0  -1   3     1958.22     1899.93     40.71 o
   1  -1   3    33742.03    37910.03   1533.52 o
   2  -1   3     3459.08     3576.79     89.77 o
   3  -1   3     3669.56     3780.53     80.63 o
   4  -1   3      191.07      139.18      9.42 o
   5  -1   3     4103.85     3820.47     82.98 o
   6  -1   3        2.13        1.11      3.53 o
   7  -1   3       12.09        6.37      4.70 o
   8  -1   3       16.92        1.66      5.49 o
 -11   0   3      235.59      299.28     28.82 o
 -10   0   3        2.42       -9.70      9.70 o
  -9   0   3     1130.70     1264.17     47.11 o
  -8   0   3      215.67      189.54     14.96 o
  -7   0   3      390.80      381.92     11.23 o
  -6   0   3      737.48      727.43     23.97 o
  -5   0   3       12.75       23.19      2.97 o
  -4   0   3     6944.94     6373.65    109.29 o
  -3   0   3     5908.05     5409.56    115.59 o
  -2   0   3     1613.17     1644.02     94.77 o
  -1   0   3      764.18      951.49     41.84 o
   0   0   3    10672.80    11683.44    198.86 o
   1   0   3    19046.60    21010.59    378.52 o
   2   0   3     6903.16     7633.91    160.44 o
   3   0   3       92.89       78.01     18.57 o
   4   0   3      144.41      147.44      7.84 o
   5   0   3      234.74      215.61     13.02 o
   6   0   3      454.82      472.41     27.43 o
   7   0   3      332.10      290.62     13.12 o
   8   0   3        3.61        1.66      5.84 o
 -10   1   3       28.78        8.25      7.17 o
  -9   1   3      341.31      325.33     14.78 o
  -8   1   3     4141.67     4120.61    135.23 o
  -7   1   3     2723.63     2603.49     48.32 o
  -6   1   3      350.63      306.69      9.03 o
  -5   1   3     1246.09     1165.17     22.89 o
  -4   1   3     1170.54     1024.94     19.91 o
  -3   1   3     4270.00     4078.40     98.93 o
  -2   1   3     1485.72     1442.43    159.61 o
  -1   1   3     6624.35     7404.30    153.05 o
   0   1   3     8597.69     9534.89    163.09 o
   1   1   3       45.24       31.44      3.49 o
   4   1   3       58.80       53.04      5.84 o
   5   1   3        4.80        3.06      6.10 o
   6   1   3      111.74      114.34      9.01 o
   7   1   3      355.78      370.58     15.48 o
   8   1   3      106.14      100.87     14.41 o
   9   1   3       14.42       13.30     10.53 o
 -11   2   3      274.48      263.25     24.94 o
 -10   2   3      414.24      418.99     27.71 o
  -9   2   3       92.43       89.76     23.55 o
  -8   2   3       43.01       45.94      5.43 o
  -7   2   3       87.92       85.75      5.71 o
  -6   2   3      376.61      366.79     10.23 o
  -5   2   3     1966.65     1774.36     32.99 o
  -4   2   3       97.11       87.48      4.32 o
  -3   2   3     4698.78     4548.89     95.11 o
  -2   2   3      837.81      754.84     27.71 o
  -1   2   3      199.78      212.45     19.64 o
   0   2   3      658.59      739.72     16.18 o
   1   2   3      152.68      127.42      7.57 o
   2   2   3     1857.72     1854.49     60.69 o
   3   2   3     4685.97     4795.64    144.65 o
   4   2   3      317.69      324.47     12.73 o
   5   2   3       11.38        2.33      6.37 o
   6   2   3      845.07      821.64     44.06 o
   7   2   3     1036.66      997.04     41.57 o
   8   2   3      265.92      322.00     22.72 o
 -12   3   3       98.14       94.22     19.95 o
 -11   3   3      505.73      566.96     33.81 o
 -10   3   3       10.81        9.42     11.64 o
  -9   3   3      397.67      410.85     12.95 o
  -8   3   3        2.70        0.62      3.54 o
  -7   3   3     2217.97     2290.67     43.07 o
  -6   3   3     1872.34     1835.17     34.76 o
  -5   3   3        3.13        3.13      2.68 o
  -4   3   3     2601.63     2490.83     54.37 o
  -3   3   3     4213.53     4551.89     95.86 o
  -2   3   3    11291.74    11069.68    599.79 o
  -1   3   3     4477.59     4614.66     81.54 o
   0   3   3      460.93      470.27     13.78 o
   1   3   3       48.81       37.69      5.09 o
   2   3   3      178.87      152.38      8.42 o
   3   3   3      989.76     1003.40     27.22 o
   4   3   3     1992.42     1988.16     59.58 o
   5   3   3       59.43       41.26      8.04 o
   6   3   3        4.05       -5.32      8.87 o
   7   3   3        8.08       -6.65      7.20 o
   8   3   3      250.43      245.52     22.17 o
 -12   4   3       25.95       25.49     14.96 o
 -11   4   3      239.82      233.88     22.72 o
 -10   4   3      386.34      404.97     17.82 o
  -9   4   3       54.73       44.42      9.42 o
  -8   4   3       19.42       24.42      4.32 o
  -7   4   3      608.17      569.05     14.10 o
  -6   4   3      591.17      578.32     13.75 o
  -5   4   3     8575.94     8056.69    167.28 o
  -4   4   3     3708.27     3962.93     84.69 o
  -3   4   3      268.40      339.03     11.44 o
  -2   4   3     1984.54     2199.72     41.31 o
  -1   4   3      390.55      427.33     11.59 o
   0   4   3      163.59      155.40     24.94 o
   1   4   3      761.62      696.80     28.82 o
   2   4   3      520.09      528.52     17.41 o
   3   4   3      681.85      705.03     21.94 o
   4   4   3        4.93       10.72      5.67 o
   5   4   3        6.91       -0.22      5.44 o
   6   4   3       14.54        3.33      8.87 o
   7   4   3        0.88       -1.11      9.42 o
 -12   5   3       51.32       69.83     17.73 o
 -11   5   3      121.39      119.71     18.29 o
 -10   5   3      112.99      117.51     11.28 o
  -9   5   3      185.68      195.30     12.38 o
  -8   5   3       63.45       42.59      7.24 o
  -7   5   3       17.95        8.81      3.63 o
  -6   5   3       78.55       64.53      9.33 o
  -5   5   3      303.95      239.05     14.41 o
  -4   5   3      833.72      882.06     23.20 o
  -3   5   3      822.07      820.14     18.39 o
  -2   5   3      135.41      155.06      7.02 o
  -1   5   3       43.16       48.18      4.99 o
   0   5   3      518.75      582.33     15.72 o
   1   5   3     1158.57     1276.68     44.89 o
   2   5   3       14.47       13.22      5.28 o
   3   5   3      457.23      492.86     18.19 o
   4   5   3      617.58      615.86     21.36 o
   5   5   3      826.65      788.10     36.58 o
   6   5   3        5.06       -9.42      9.42 o
 -12   6   3       34.15       34.36     15.52 o
 -11   6   3      148.61      145.63     13.26 o
 -10   6   3      321.01      316.36     16.57 o
  -9   6   3     2714.12     2736.19     67.01 o
  -8   6   3      773.03      820.49     25.67 o
  -7   6   3      405.84      420.68     16.26 o
  -6   6   3      962.06      911.00     20.09 o
  -5   6   3     1041.19      942.20     24.70 o
  -4   6   3     3783.72     3852.79     83.91 o
  -3   6   3     3734.32     3734.32     68.24 o
  -2   6   3      342.09      321.99     10.72 o
  -1   6   3      223.87       79.05     23.00 o
   0   6   3     2504.16     2792.19     53.98 o
   1   6   3     3676.45     3929.91     88.62 o
   2   6   3     1207.14     1177.10     33.10 o
   3   6   3        1.55       -0.26      7.48 o
   4   6   3       10.07       18.29      9.98 o
   5   6   3      110.43      115.28     16.07 o
   6   6   3      338.27      303.71     23.83 o
 -12   7   3      595.39      672.30     26.90 o
 -11   7   3       70.76       55.83     10.39 o
 -10   7   3        9.92        4.80      6.92 o
  -9   7   3        1.50        2.72      9.70 o
  -8   7   3     1993.34     2018.44     60.69 o
  -7   7   3     2804.68     2727.56     65.44 o
  -6   7   3       56.68       70.11      8.59 o
  -5   7   3     1512.19     1390.88     34.88 o
  -4   7   3       59.55       52.34     12.19 o
  -3   7   3     3545.20     3734.70     69.07 o
  -2   7   3      169.96      154.01      8.37 o
  -1   7   3        0.83       -3.01      3.01 o
   0   7   3      429.37      409.87     14.06 o
   1   7   3      118.45      153.66     11.56 o
   2   7   3      477.71      519.42     20.16 o
   3   7   3      129.43      149.13     12.34 o
   4   7   3      284.86      243.30     20.51 o
   5   7   3       48.51       46.55     13.86 o
 -11   8   3      195.36      202.80     15.66 o
 -10   8   3      172.01      170.35     13.70 o
  -9   8   3       33.12       59.30     12.75 o
  -8   8   3       28.17       27.71     10.53 o
  -7   8   3       15.34       23.83      9.98 o
  -6   8   3      134.79      129.69     15.52 o
  -5   8   3       97.56       91.39      7.97 o
  -4   8   3      699.76      700.49     18.19 o
  -3   8   3      979.30     1006.40     23.62 o
  -2   8   3      381.76      391.70     16.18 o
  -1   8   3      910.21      826.34     38.24 o
   0   8   3      822.15      891.23     23.33 o
   1   8   3      464.33      457.01     19.19 o
   2   8   3      313.06      328.51     16.26 o
   3   8   3      119.61      136.89     17.73 o
   4   8   3       19.10        3.33     11.08 o
 -11   9   3       49.33       63.28     18.29 o
 -10   9   3       19.29       31.06      9.20 o
  -9   9   3      134.15      151.07     13.12 o
  -8   9   3       48.30       51.54     12.19 o
  -7   9   3      538.25      540.36     29.93 o
  -6   9   3      609.18      576.94     30.48 o
  -5   9   3      989.77      941.33     27.53 o
  -4   9   3       36.80       21.14      5.78 o
  -3   9   3       33.89       34.12      6.18 o
  -2   9   3      204.01      198.01     10.53 o
  -1   9   3     1972.22     2048.10     69.56 o
   0   9   3      455.67      419.64     21.01 o
   1   9   3      117.32      136.29     13.86 o
   2   9   3      118.41      108.63     16.63 o
   3   9   3       24.92       30.48     12.75 o
 -11  10   3      446.52      467.07     22.33 o
 -10  10   3     1270.04     1357.44     41.54 o
  -9  10   3      672.47      667.28     36.58 o
  -8  10   3       46.61       51.54     13.30 o
  -7  10   3       32.88       40.46     12.19 o
  -6  10   3      303.16      313.13     23.28 o
  -5  10   3     2839.61     2866.41    101.42 o
  -4  10   3       52.29       44.24      6.99 o
  -3  10   3      448.71      461.76     15.76 o
  -2  10   3       58.78       46.16     12.71 o
  -1  10   3        1.98       -5.39      5.39 o
   0  10   3      539.07      499.37     17.88 o
   1  10   3      120.55       94.55     17.46 o
   2  10   3      257.21      250.14     17.67 o
 -10  11   3        0.39      -10.53     10.53 o
  -9  11   3      195.88      172.92     21.06 o
  -8  11   3        0.81       -8.87      8.87 o
  -7  11   3      292.95      247.74     23.28 o
  -6  11   3      594.65      484.94     29.93 o
  -5  11   3      219.19      237.21     21.06 o
  -4  11   3      280.00      259.57     14.99 o
  -3  11   3       10.68        2.76      5.37 o
  -2  11   3      139.80      160.53     12.32 o
  -1  11   3      316.31      304.22     14.33 o
   0  11   3        3.42       -6.85      6.85 o
  -9  12   3      317.44      267.69     24.39 o
  -8  12   3      100.20      111.95     17.73 o
  -7  12   3      163.78      141.33     19.95 o
  -6  12   3      108.09       77.04     16.07 o
  -5  12   3      265.95      265.47     23.28 o
  -4  12   3      459.52      489.93     32.14 o
  -3  12   3      627.38      615.86     20.08 o
  -2  12   3        5.33        9.21     10.27 o
  -6  13   3       12.97       13.86     12.19 o
  -5  13   3      169.42      147.98     21.06 o
   2 -14   4       63.96       70.94     17.18 o
   3 -14   4       92.40      133.03     13.65 o
   4 -14   4      700.07      674.97     26.61 o
   5 -14   4       68.45       76.68     11.74 o
   6 -14   4       22.26       -0.53      8.99 o
   7 -14   4      303.81      293.15     19.37 o
  -1 -13   4      246.18      251.06     20.51 o
   2 -13   4      305.92      292.07     26.05 o
   3 -13   4      134.95      146.56     20.51 o
   4 -13   4       10.48        2.84      7.86 o
   5 -13   4      318.54      326.69     17.91 o
   6 -13   4      405.42      442.10     20.76 o
   7 -13   4       16.24        6.89      8.20 o
   8 -13   4       20.48       19.99      9.60 o
  -3 -12   4       81.75       89.78     16.07 o
  -2 -12   4      644.08      632.30     24.75 o
  -1 -12   4      212.22      220.07     19.40 o
   0 -12   4       13.57       14.53      7.89 o
   1 -12   4        9.76       12.19     13.30 o
   2 -12   4      366.64      392.14     18.31 o
   3 -12   4       45.97       42.12      9.05 o
   4 -12   4        4.03       -4.92      6.36 o
   5 -12   4       58.23       36.38     29.93 o
   6 -12   4      130.53      174.52     13.70 o
   7 -12   4       50.22       53.87      9.99 o
   8 -12   4      393.80      398.42     19.94 o
   9 -12   4       94.59       96.83     13.02 o
  -4 -11   4       95.48       98.10     16.07 o
  -3 -11   4      396.18      322.00     23.28 o
  -2 -11   4       16.05       16.02      8.20 o
  -1 -11   4      258.03      241.69     14.51 o
   0 -11   4       36.52       34.10     10.53 o
   1 -11   4      521.55      476.61     21.17 o
   2 -11   4     1018.12     1090.35     32.46 o
   3 -11   4       28.35       24.15      7.58 o
   4 -11   4       12.95       18.02      7.05 o
   5 -11   4      560.44      567.15     26.05 o
   6 -11   4      527.14      506.37     20.94 o
   7 -11   4      122.79      122.91     12.13 o
   8 -11   4       24.24       26.48      8.59 o
   9 -11   4       14.97       10.81      8.23 o
  10 -11   4       16.60       17.25     10.53 o
  -5 -10   4        1.42        4.99     10.53 o
  -4 -10   4        2.67       -2.62      7.89 o
  -3 -10   4       67.35       82.87     10.76 o
  -2 -10   4     1791.39     1730.64     45.50 o
  -1 -10   4      141.46      135.70     11.04 o
   0 -10   4       12.01       13.98      4.84 o
   1 -10   4      243.87      267.04     10.55 o
   2 -10   4      886.61      966.05     28.75 o
   3 -10   4     1555.54     1547.09     44.61 o
   5 -10   4      229.04      225.09     13.81 o
   6 -10   4       18.65        1.49      6.78 o
   7 -10   4      268.85      275.88     15.84 o
   8 -10   4      208.75      221.17     14.69 o
   9 -10   4       49.93       59.91     10.38 o
  10 -10   4        9.70        2.75      8.99 o
  -6  -9   4      204.07      186.22     20.51 o
  -5  -9   4      355.13      308.58     17.71 o
  -4  -9   4      374.05      354.20     39.63 o
  -3  -9   4        3.04       -6.27      6.27 o
  -2  -9   4      251.97      218.94     12.90 o
  -1  -9   4        2.24        1.59      5.70 o
   0  -9   4     1166.47     1144.51     25.13 o
   1  -9   4      723.27      764.64     18.40 o
   2  -9   4      484.22      487.66     21.41 o
   3  -9   4      731.54      654.79     21.68 o
   4  -9   4       47.04       46.91     15.52 o
   5  -9   4      112.01      122.32     10.56 o
   6  -9   4      361.43      373.30     16.80 o
   7  -9   4      329.02      346.24     17.19 o
   8  -9   4     1057.97     1124.85     34.68 o
   9  -9   4       85.33      114.46     12.30 o
  10  -9   4      216.04      239.52     16.23 o
  -7  -8   4        5.93       -0.36      8.76 o
  -6  -8   4      459.36      433.67     20.64 o
  -5  -8   4      118.43      129.51     13.58 o
  -4  -8   4      426.06      451.36     19.30 o
  -3  -8   4      216.25      238.54     13.70 o
  -2  -8   4      706.20      672.73     21.97 o
  -1  -8   4      748.01      768.76     18.32 o
   0  -8   4      607.61      590.75     14.93 o
   1  -8   4       83.31       81.14      5.76 o
   2  -8   4       15.69       12.06      3.41 o
   3  -8   4     1507.71     1532.97     57.08 o
   4  -8   4     5282.47     5315.90    118.73 o
   5  -8   4      439.71      433.63     23.83 o
   6  -8   4      322.56      322.36     15.22 o
   7  -8   4      162.18      176.58     12.13 o
   8  -8   4      749.02      789.29     26.83 o
   9  -8   4      565.28      582.92     23.32 o
  10  -8   4      168.29      195.53     18.84 o
  -8  -7   4        2.63       -6.85      8.76 o
  -7  -7   4       41.35       42.42     10.56 o
  -6  -7   4      640.34      609.38     23.67 o
  -5  -7   4      677.57      692.53     24.46 o
  -4  -7   4     2409.61     2361.69     57.81 o
  -3  -7   4      315.99      296.30     14.34 o
  -2  -7   4     1139.57     1129.78     24.00 o
  -1  -7   4     1770.33     1816.09     35.15 o
   0  -7   4     3862.52     3949.19     70.36 o
   1  -7   4       14.25       11.98      3.23 o
   2  -7   4       11.15        0.38      2.50 o
   3  -7   4     1162.98     1222.78     32.11 o
   4  -7   4      306.57      364.51     19.12 o
   5  -7   4      245.54      251.55     12.47 o
   6  -7   4      345.76      376.15     16.05 o
   7  -7   4        5.79        5.19      6.39 o
   8  -7   4       65.75       62.46      9.15 o
   9  -7   4       12.40        8.31      7.45 o
  10  -7   4       15.14       20.43      8.91 o
  -8  -6   4      555.41      562.46     24.35 o
  -7  -6   4       68.99       73.95     14.13 o
  -6  -6   4       40.78       51.33      9.22 o
  -5  -6   4      353.68      384.47     17.17 o
  -4  -6   4      301.32      303.36     14.63 o
  -3  -6   4     1160.69     1191.70     31.96 o
  -2  -6   4     1961.41     1879.29     35.79 o
  -1  -6   4       28.86       17.68      2.99 o
   0  -6   4     1283.50     1276.04     25.13 o
   1  -6   4      899.07     1012.09     20.52 o
   2  -6   4      757.31      742.45     34.14 o
   3  -6   4      558.71      590.55     18.84 o
   4  -6   4       22.89       18.49      5.05 o
   5  -6   4      301.03      259.99     19.95 o
   6  -6   4     2278.73     2231.96     62.35 o
   7  -6   4      278.80      268.33     13.87 o
   8  -6   4      126.31      143.30     11.76 o
   9  -6   4      159.72      180.36     15.52 o
  10  -6   4      487.87      514.99     22.33 o
  -9  -5   4        0.66       -7.18     12.19 o
  -8  -5   4      179.19      174.90     14.50 o
  -7  -5   4       40.46       33.78      8.20 o
  -6  -5   4      272.88      272.28     14.63 o
  -5  -5   4      214.40      189.69     11.57 o
  -4  -5   4     2063.43     2029.10     62.90 o
  -3  -5   4     1073.80     1052.60     28.25 o
  -2  -5   4      631.67      618.31     14.01 o
  -1  -5   4     1810.24     1990.78     36.67 o
   0  -5   4     1161.68     1348.59     25.81 o
   1  -5   4     3586.98     3651.94     64.06 o
   2  -5   4     4060.51     3814.24     66.89 o
   3  -5   4      758.59      721.74     15.58 o
   4  -5   4     1045.14      911.59     21.84 o
   5  -5   4       78.03       59.26      6.85 o
   6  -5   4     2933.32     1581.74     58.19 o
   9  -5   4      175.23      161.28     18.29 o
  10  -5   4        0.86       -0.14     15.24 o
 -10  -4   4       78.31        8.87     11.64 o
  -9  -4   4       48.65       55.27     11.04 o
  -8  -4   4      306.04      310.01     16.64 o
  -7  -4   4      666.83      717.67     36.58 o
  -6  -4   4      334.63      327.69     15.31 o
  -5  -4   4       35.15       30.99      6.46 o
  -4  -4   4      603.02      548.11     17.67 o
  -3  -4   4     6457.39     6470.67    137.27 o
  -2  -4   4    15113.67    15189.91    313.33 o
  -1  -4   4      241.44      283.61     17.02 o
   0  -4   4      476.37      524.31     11.62 o
   1  -4   4      865.66      790.71     24.13 o
   2  -4   4     2576.88     2270.71     40.64 o
   3  -4   4      894.89      909.03     18.40 o
   4  -4   4      466.61      468.55     11.42 o
   5  -4   4      785.32      815.72     17.93 o
   6  -4   4      378.92      384.05     15.27 o
   7  -4   4      326.19      354.77     15.08 o
   8  -4   4      118.69      127.29     11.16 o
   9  -4   4        0.25       -7.18      7.18 o
  10  -4   4      113.57      110.29     17.73 o
 -10  -3   4      248.88      268.88     17.17 o
  -9  -3   4        5.63       -1.11      6.44 o
  -8  -3   4      147.53      187.55     13.31 o
  -7  -3   4      873.37      942.60     28.64 o
  -6  -3   4     1226.19     1228.11     33.14 o
  -5  -3   4      497.11      472.77     16.63 o
  -4  -3   4        6.37       11.94      4.71 o
  -3  -3   4      300.90      286.23     11.18 o
  -2  -3   4       37.31       31.63      5.22 o
  -1  -3   4      643.07      614.01     14.09 o
   0  -3   4     2869.38     2858.20     60.29 o
   1  -3   4      226.08      170.23      6.63 o
   2  -3   4     2881.68     2621.95     56.51 o
   3  -3   4       36.02       40.01      4.26 o
   4  -3   4      241.52      219.47     14.69 o
   5  -3   4       62.19       41.84      4.89 o
   6  -3   4        8.36        7.84      4.16 o
   7  -3   4      278.66      277.11     18.84 o
   8  -3   4      780.37      805.28     36.58 o
   9  -3   4       25.56       23.83     11.64 o
 -10  -2   4       11.05       -7.68     10.25 o
  -9  -2   4       39.14       26.83      8.38 o
  -8  -2   4       36.15       35.80      7.69 o
  -6  -2   4      290.36      239.02     11.85 o
  -5  -2   4        1.34       -3.48      4.16 o
  -4  -2   4      170.46      151.52      8.12 o
  -3  -2   4     4581.89     4707.15     81.49 o
  -2  -2   4      179.94      199.65      9.70 o
  -1  -2   4       55.61       40.72      2.97 o
   0  -2   4     3836.43     3632.47     76.34 o
   1  -2   4     3669.68     3860.73     81.23 o
   2  -2   4     9175.37    10464.65    249.88 o
   3  -2   4      777.70      753.01     19.77 o
   4  -2   4     4768.84     4066.24     87.44 o
   5  -2   4      856.25      921.66     24.61 o
   6  -2   4        3.00       -4.10      4.10 o
   7  -2   4      113.23      105.86     12.75 o
   8  -2   4      260.40      259.37     19.40 o
   9  -2   4      576.15      560.31     30.48 o
 -11  -1   4       71.49       56.87     11.45 o
 -10  -1   4      967.98     1105.29     33.85 o
  -9  -1   4      936.69      951.64     38.24 o
  -8  -1   4        2.38        0.34      5.62 o
  -7  -1   4        0.59        0.89      5.53 o
  -6  -1   4      129.69       95.63      6.27 o
  -5  -1   4     1257.39      928.86     23.51 o
  -4  -1   4     3643.60     3135.16     55.51 o
  -3  -1   4      689.66      655.16     16.26 o
  -2  -1   4     4203.79     4263.97     89.29 o
  -1  -1   4     2133.93     2177.02     46.98 o
   0  -1   4    19378.93    18956.00    385.43 o
   1  -1   4      927.91      917.10     18.61 o
   2  -1   4        0.62        2.96      2.52 o
   3  -1   4       87.64       92.83      5.29 o
   4  -1   4      153.64      151.27     14.41 o
   5  -1   4     1689.42     1767.66     42.67 o
   6  -1   4      153.80      143.18      8.10 o
   7  -1   4      250.74      272.08     10.55 o
   8  -1   4      297.44      282.65     20.51 o
 -11   0   4       66.25       70.84     10.92 o
 -10   0   4        3.45       11.97      8.10 o
  -9   0   4     1165.71     1231.99     66.78 o
  -8   0   4     1328.62     1434.32     49.88 o
  -7   0   4        5.60       -5.54      5.54 o
  -6   0   4     1320.02     1142.28     23.39 o
  -5   0   4      498.29      498.92     13.88 o
  -3   0   4      996.79      932.26     22.33 o
  -2   0   4      794.89      815.42     19.97 o
  -1   0   4      903.67      949.21     26.05 o
   0   0   4     1565.04     1829.18     41.10 o
   1   0   4       44.46       76.21      4.67 o
   2   0   4      790.96      898.62     20.71 o
   3   0   4     1299.44     1143.76     67.61 o
   4   0   4     2314.14     2367.12     66.78 o
   5   0   4       75.26       85.32      7.63 o
   6   0   4      103.08       93.90      8.62 o
   7   0   4       35.02       30.79      7.76 o
   8   0   4        0.53       -5.59      5.59 o
 -10   1   4      440.43      496.58     25.49 o
  -9   1   4      206.61      201.58     20.23 o
  -8   1   4      427.91      411.64     15.84 o
  -7   1   4      308.45      295.51      9.68 o
  -6   1   4      266.66      255.39      8.24 o
  -5   1   4     1047.67      854.01     18.69 o
  -4   1   4     3027.55     2652.23     78.98 o
  -3   1   4     3062.89     2916.85     90.89 o
  -2   1   4      732.63      773.05     46.28 o
  -1   1   4      118.97      149.54      7.24 o
   0   1   4       61.23       69.76      4.69 o
   1   1   4     1640.93     1618.13     31.61 o
   2   1   4     3164.20     3014.27     78.15 o
   3   1   4        9.29       13.41      4.08 o
   4   1   4      945.81      848.28     24.08 o
   5   1   4      986.80     1052.42     42.12 o
   6   1   4      751.81      751.32     23.90 o
   7   1   4      117.05      126.67     11.16 o
   8   1   4        2.16       -9.42      9.42 o
 -11   2   4       66.98       57.64     16.07 o
 -10   2   4       93.97       93.31     10.12 o
  -9   2   4      749.65      762.84     23.51 o
  -8   2   4     3688.16     3624.72     66.22 o
  -7   2   4     3196.11     3034.73     55.79 o
  -6   2   4       18.91        8.66      3.24 o
  -5   2   4     2816.55     2614.56     47.39 o
  -4   2   4     1811.26     2026.58     45.20 o
  -3   2   4     3597.94     3422.68     78.98 o
  -2   2   4    11368.69    11975.86    551.17 o
  -1   2   4      696.18      777.01     20.77 o
   0   2   4     1511.65     1507.84     36.66 o
   1   2   4      223.57      240.96      8.60 o
   2   2   4      156.94      145.77      9.14 o
   3   2   4     3000.75     3159.06     71.66 o
   4   2   4      351.58      378.51     45.72 o
   6   2   4      248.18      233.67     12.91 o
   7   2   4      235.25      241.08     19.95 o
   8   2   4      253.73      260.27     16.84 o
 -12   3   4       59.32       65.40     17.18 o
 -11   3   4      716.77      681.13     37.13 o
 -10   3   4      378.46      366.34     26.05 o
  -9   3   4      100.59       94.06      7.30 o
  -8   3   4      707.42      746.24     18.20 o
  -7   3   4      350.04      331.94     10.40 o
  -6   3   4     3256.50     3071.35     62.08 o
  -5   3   4       16.72        9.59      3.88 o
  -4   3   4     2384.14     2168.57     48.69 o
  -3   3   4     3699.09     4082.76     87.48 o
  -2   3   4     1038.04     1050.64     93.11 o
  -1   3   4     2171.25     2560.33     47.89 o
   0   3   4        2.22       -1.31      3.12 o
   1   3   4     5423.29     5770.89    125.09 o
   2   3   4     1855.66     1951.75     46.72 o
   3   3   4      326.36      337.53     11.51 o
   4   3   4        4.57        2.34      6.37 o
   5   3   4     1706.68     1652.04     43.29 o
   6   3   4      312.22      340.36     33.81 o
   7   3   4      191.75       90.34     13.30 o
 -12   4   4      309.99      325.33     27.71 o
 -11   4   4        3.09        1.11     11.08 o
 -10   4   4      210.74      212.82     21.06 o
  -9   4   4      481.95      449.48     17.98 o
  -8   4   4      649.61      669.67     16.83 o
  -7   4   4     1411.90     1368.43     28.02 o
  -6   4   4      953.25      830.46     22.41 o
  -5   4   4      958.81      885.60     23.20 o
  -4   4   4       34.22       21.12      4.49 o
  -3   4   4     5733.40     6284.96    132.68 o
  -2   4   4     8214.61     9195.58    279.33 o
  -1   4   4     2131.20     2521.12     48.01 o
   0   4   4     2169.29     2337.70     45.45 o
   1   4   4       12.46        6.71      4.12 o
   2   4   4        4.14       -3.68      3.68 o
   3   4   4      908.66      991.50     23.55 o
   4   4   4      586.78      571.90     20.57 o
   5   4   4        6.11       -1.11      8.59 o
   6   4   4       21.18       14.96     10.53 o
 -12   5   4       12.58       10.53     13.86 o
 -11   5   4      413.41      460.00     30.48 o
 -10   5   4        8.62        8.14      7.02 o
  -9   5   4      130.31      121.56     10.95 o
  -8   5   4      149.85      159.83      8.06 o
  -7   5   4      263.05      262.02      9.37 o
  -6   5   4     1388.22     1247.86     31.17 o
  -5   5   4     1186.34     1194.28     30.22 o
  -4   5   4     5043.46     5224.36    111.91 o
  -3   5   4      157.97      210.77     18.01 o
  -2   5   4      931.27      929.98     38.24 o
  -1   5   4      763.59      778.53     19.69 o
   0   5   4     1617.43     1713.93     43.02 o
   1   5   4       72.72       57.46      8.32 o
   2   5   4      354.96      331.76     12.73 o
   3   5   4     1022.23     1087.70     26.00 o
   4   5   4       56.09       55.06     11.08 o
   5   5   4      167.13      163.49     18.29 o
   6   5   4       50.76       58.00     10.17 o
 -12   6   4       35.48       27.16     15.52 o
 -11   6   4        9.35       24.89      8.99 o
 -10   6   4        6.03        6.10      9.98 o
  -9   6   4      234.65      233.16     13.70 o
  -8   6   4     1272.11     1246.44     49.88 o
  -7   6   4       67.60       64.96      7.05 o
  -6   6   4      317.58      268.67     11.18 o
  -5   6   4       60.91       45.02      6.37 o
  -4   6   4     1805.57     1837.78     60.96 o
  -3   6   4      278.85      300.30     10.75 o
  -2   6   4      637.69      655.11     24.95 o
  -1   6   4     2275.52     2422.33     47.89 o
   0   6   4     2023.79     1991.69     41.31 o
   1   6   4      188.44      225.89     10.85 o
   2   6   4      553.29      586.45     18.19 o
   3   6   4      271.83      262.26     17.18 o
   4   6   4      435.64      429.52     27.71 o
   5   6   4       24.03       18.84     12.75 o
 -12   7   4      291.23      331.42     29.37 o
 -11   7   4        9.09       11.32      8.36 o
 -10   7   4      759.88      860.67     28.80 o
  -9   7   4      707.44      750.79     25.46 o
  -8   7   4        1.08       -7.76      7.76 o
  -7   7   4       15.22       13.30      9.98 o
  -6   7   4      332.44      280.49     17.73 o
  -5   7   4     2724.27     2691.62     62.30 o
  -4   7   4     3123.68     3362.37     76.23 o
  -3   7   4      890.52      952.46     22.95 o
  -2   7   4      297.63      331.40     12.15 o
  -1   7   4      872.96      957.86     28.75 o
   0   7   4     3172.52     3221.99     63.01 o
   1   7   4     1601.53     1704.92     41.24 o
   2   7   4       89.15       90.02      8.93 o
   3   7   4        0.23       -1.29      6.23 o
   4   7   4        7.68       -0.30      8.76 o
 -11   8   4      254.84      282.13     17.19 o
 -10   8   4      312.77      332.00     31.04 o
  -9   8   4      406.47      437.28     27.16 o
  -8   8   4     1418.05     1319.04     53.76 o
  -7   8   4       31.57       26.05      9.98 o
  -6   8   4      104.87      139.53     11.36 o
  -5   8   4        0.01       -2.34      5.05 o
  -4   8   4       34.43       28.45      8.97 o
  -3   8   4      399.15      421.52     14.28 o
  -2   8   4      866.43      943.98     23.81 o
  -1   8   4       53.05       54.58      7.43 o
   0   8   4      227.98      246.40     12.63 o
   1   8   4      212.32      216.84     12.54 o
   2   8   4       74.90       60.02      8.56 o
   3   8   4        4.57        3.93      8.52 o
 -11   9   4       12.87        5.16      9.15 o
 -10   9   4       55.05       59.96     10.38 o
  -9   9   4       62.65       69.28     14.41 o
  -8   9   4      202.09      233.88     19.95 o
  -7   9   4       18.97        3.88      8.87 o
  -6   9   4       44.88       63.18     12.75 o
  -5   9   4       27.99       25.70      7.18 o
  -4   9   4      677.16      704.94     19.77 o
  -3   9   4      417.85      432.17     15.18 o
  -2   9   4      291.12      300.54     15.94 o
  -1   9   4        3.51       -4.79      4.88 o
   0   9   4        4.65       -3.12      6.15 o
   1   9   4      890.39      878.13     29.71 o
   2   9   4      796.04      776.00     29.15 o
 -10  10   4       94.63       85.35     17.18 o
  -9  10   4        3.34       -2.22      9.42 o
  -8  10   4      392.35      400.15     27.16 o
  -7  10   4      618.68      598.55     33.81 o
  -6  10   4      858.75      828.56     41.57 o
  -5  10   4      290.83      265.47     21.61 o
  -4  10   4      112.08      127.27     10.07 o
  -3  10   4     1447.27     1478.29     41.59 o
  -2  10   4     1079.97     1164.52     29.27 o
  -1  10   4        1.18       -4.90      5.46 o
   0  10   4      133.27      131.77     11.23 o
   1  10   4        0.51       -8.26      8.26 o
 -10  11   4      364.82      351.37     27.71 o
  -9  11   4        0.26        1.66     10.53 o
  -8  11   4       19.38        8.87     11.08 o
  -7  11   4      524.27      464.99     30.48 o
  -6  11   4      204.45      171.81     20.51 o
  -5  11   4       41.79       41.01     12.75 o
  -4  11   4       16.92       -0.48      6.43 o
  -3  11   4        1.77       -5.81      5.81 o
  -2  11   4       50.74       48.54      8.35 o
  -1  11   4       88.74       65.07      9.18 o
  -8  12   4       35.34       16.63     12.75 o
  -7  12   4       50.27       46.55     14.96 o
  -6  12   4      500.92      501.01     32.70 o
  -5  12   4      111.09       90.89     18.29 o
  -4  12   4        0.17      -10.53     10.53 o
  -3  12   4        6.31        0.48      7.46 o
   4 -15   5       33.85       34.79     10.39 o
   1 -14   5        0.37        6.10     13.86 o
   2 -14   5        6.22       -2.22     12.75 o
   3 -14   5       38.52       21.96      9.31 o
   4 -14   5      133.74      127.68     13.87 o
   5 -14   5      300.15      299.48     18.07 o
   6 -14   5        3.90       -2.71      7.79 o
   7 -14   5       31.38       20.64      9.31 o
  -2 -13   5       10.43        2.22     10.53 o
  -1 -13   5      215.62      206.13     15.44 o
   0 -13   5       91.57      129.13     21.06 o
   1 -13   5       10.73        3.88     12.75 o
   2 -13   5        4.14      -11.64     11.64 o
   3 -13   5       26.61       19.15      8.20 o
   4 -13   5      239.82      234.49     15.44 o
   5 -13   5      230.96      226.35     15.15 o
   6 -13   5        1.73       -0.54      7.97 o
   7 -13   5       21.42        7.19      8.59 o
   8 -13   5      126.78      126.54     13.70 o
  -3 -12   5       80.38       74.27     15.52 o
  -2 -12   5        0.06       -2.52      8.50 o
  -1 -12   5      109.24      100.95     11.72 o
   0 -12   5      533.26      508.58     20.77 o
   1 -12   5     1395.88     1416.58     59.86 o
   2 -12   5      323.49      353.31     17.52 o
   3 -12   5      111.20      123.08     11.58 o
   4 -12   5        7.67        2.49      7.18 o
   6 -12   5      565.71      536.82     22.45 o
   7 -12   5       10.28        7.50     14.13 o
   8 -12   5       47.39       46.27     10.38 o
   9 -12   5        0.87      -11.64     11.64 o
  -4 -11   5      253.23      255.26     17.28 o
  -3 -11   5     1227.32     1230.89     37.08 o
  -2 -11   5      250.10      256.94     22.72 o
  -1 -11   5      538.56      553.98     21.43 o
   0 -11   5        0.78       -2.43      9.98 o
   1 -11   5      689.82      716.40     28.54 o
   2 -11   5      198.45      223.27     13.18 o
   3 -11   5       89.50       99.09     12.19 o
   4 -11   5      302.59      333.82     16.33 o
   5 -11   5      624.91      673.84     24.43 o
   6 -11   5      126.16      145.63     12.91 o
   7 -11   5      326.17      329.80     17.24 o
   8 -11   5        2.40       -7.76      7.76 o
   9 -11   5       12.57        4.94      8.52 o
  -5 -10   5       99.52       79.56     14.13 o
  -4 -10   5        7.49       -1.16      8.39 o
  -3 -10   5       21.22       10.42      7.79 o
  -2 -10   5        0.72        1.34      6.96 o
  -1 -10   5      168.34      181.30     12.09 o
   0 -10   5       29.64       31.69      5.56 o
   1 -10   5      896.96      921.67     21.71 o
   2 -10   5      843.88      812.30     25.56 o
   3 -10   5      746.63      730.43     24.21 o
   5 -10   5      368.34      381.11     17.58 o
   6 -10   5      219.65      266.61     15.05 o
   7 -10   5      664.41      661.98     35.47 o
   8 -10   5      185.40      172.94     14.04 o
   9 -10   5        7.39        2.87      8.03 o
  -6  -9   5       80.09       57.07     13.58 o
  -5  -9   5       46.31       49.61     10.64 o
  -4  -9   5        0.14       -6.70      6.70 o
  -3  -9   5      501.66      507.70     20.37 o
  -2  -9   5      322.40      331.51     15.78 o
  -1  -9   5      409.20      398.79     16.48 o
   0  -9   5      407.32      450.77     13.25 o
   1  -9   5       84.69       98.82      6.64 o
   2  -9   5      732.12      730.81     22.78 o
   3  -9   5     5357.35     5613.69    125.75 o
   4  -9   5     1592.48     1614.97     42.49 o
   5  -9   5       25.72       24.67      7.02 o
   6  -9   5      165.31      159.90     12.34 o
   7  -9   5       30.11       20.56      7.81 o
   8  -9   5      491.18      529.46     21.73 o
   9  -9   5      186.83      236.13     16.23 o
  10  -9   5      207.28      182.11     15.27 o
  -7  -8   5       48.32       35.12     19.12 o
  -6  -8   5      735.13      769.02     31.59 o
  -5  -8   5     1113.09     1193.75     35.66 o
  -4  -8   5      246.22      229.06     13.94 o
  -3  -8   5     1613.56     1606.81     42.52 o
  -2  -8   5        4.44        2.42      5.70 o
  -1  -8   5     3608.51     3697.77     67.34 o
   0  -8   5      367.44      369.04     11.10 o
   1  -8   5      218.69      207.69      8.11 o
   2  -8   5      604.75      603.54     14.70 o
   3  -8   5       74.37       87.57     13.30 o
   4  -8   5      657.55      667.68     21.90 o
   5  -8   5      825.48      887.41     27.03 o
   6  -8   5     1426.69     1507.73     57.36 o
   7  -8   5     1304.02     1414.24     39.78 o
   8  -8   5       19.63        6.85      7.46 o
   9  -8   5        0.26       -8.91     11.92 o
  10  -8   5        0.69       -0.69      7.97 o
  -8  -7   5       30.80       38.11     11.64 o
  -7  -7   5      249.84      243.96     16.36 o
  -6  -7   5       77.16       97.72     11.57 o
  -5  -7   5      398.12      400.31     18.24 o
  -4  -7   5        1.13       -6.37      6.37 o
  -3  -7   5       26.89       13.19      6.27 o
  -2  -7   5      964.63      974.08     21.32 o
  -1  -7   5     1001.99     1065.81     22.51 o
   0  -7   5      203.08      260.65      8.75 o
   1  -7   5       56.76       62.81      7.53 o
   2  -7   5       37.70       62.59      8.76 o
   3  -7   5       88.80       72.24      7.18 o
   4  -7   5        8.49        6.74      5.05 o
   5  -7   5      534.83      543.29     19.19 o
   6  -7   5      143.17      158.71     15.80 o
   7  -7   5      280.95      271.19     14.66 o
   8  -7   5      564.70      614.48     23.11 o
   9  -7   5      380.67      403.33     19.19 o
  10  -7   5        3.14       -7.97      7.97 o
  -9  -6   5       56.59       52.10     14.96 o
  -8  -6   5        0.04       -2.77     13.30 o
  -7  -6   5        0.39       -2.40      7.33 o
  -6  -6   5      586.15      586.34     22.33 o
  -5  -6   5     1926.66     1906.93     48.82 o
  -4  -6   5      863.49      879.30     33.81 o
  -3  -6   5      429.95      412.61     15.84 o
  -2  -6   5     1552.05     1519.61     29.67 o
  -1  -6   5      205.34      221.83      8.72 o
   0  -6   5     3931.96     4398.36     77.40 o
   1  -6   5    10202.71    11208.52    190.72 o
   2  -6   5      355.01      315.39     10.56 o
   3  -6   5      384.61      343.69     29.37 o
   4  -6   5       86.75      114.26     11.64 o
   5  -6   5     1290.52     1189.23     32.33 o
   8  -6   5       52.97       52.65     14.96 o
   9  -6   5       39.85       40.45      8.99 o
  10  -6   5      138.83      129.69     18.84 o
  -9  -5   5      361.97      373.95     20.37 o
  -8  -5   5      870.54      869.32     29.59 o
  -7  -5   5       95.62       60.41     15.52 o
  -6  -5   5      471.24      452.01     18.90 o
  -5  -5   5       63.50       69.58      8.61 o
  -4  -5   5      888.61      838.18     24.85 o
  -3  -5   5     3616.18     3458.59     77.18 o
  -2  -5   5       26.59       18.11      3.88 o
  -1  -5   5      347.68      296.74      8.52 o
   0  -5   5       25.34       22.90      3.21 o
   1  -5   5     1974.95     2037.80     37.51 o
   2  -5   5     1072.14     1124.53     51.54 o
   3  -5   5       60.69       53.72      7.48 o
   4  -5   5      450.21      443.57     11.17 o
   5  -5   5     5062.73     4883.35    109.14 o
   6  -5   5       69.07       70.08      8.20 o
   7  -5   5       13.32       12.00      6.63 o
   8  -5   5      234.36      241.64     19.40 o
   9  -5   5      478.16      524.84     30.48 o
  10  -5   5      128.30      145.76     19.95 o
 -10  -4   5        0.30       -9.05      9.05 o
  -9  -4   5      379.44      400.91     20.11 o
  -8  -4   5        0.72       -1.15      7.05 o
  -7  -4   5      514.75      595.95     22.08 o
  -6  -4   5      237.62      214.41     13.30 o
  -5  -4   5     1615.76     1625.72     44.06 o
  -4  -4   5     2245.68     2238.11     52.75 o
  -3  -4   5     1828.08     1991.20     46.85 o
  -2  -4   5     1080.85      995.17     19.95 o
  -1  -4   5        5.32       11.11      3.40 o
   0  -4   5     6789.89     6238.69    129.21 o
   1  -4   5    11469.21    11007.74    320.54 o
   2  -4   5      478.92      487.67     11.55 o
   3  -4   5       10.46        5.58      3.60 o
   4  -4   5      300.11      214.69      8.91 o
   5  -4   5     1435.20     1468.69     74.27 o
   6  -4   5      715.93      650.10     30.48 o
   7  -4   5      143.04      176.24     17.18 o
   8  -4   5        0.67       -1.11      8.31 o
   9  -4   5        1.20       -8.87      8.87 o
 -10  -3   5        0.64       -1.59      8.55 o
  -9  -3   5      268.17      281.54     26.60 o
  -8  -3   5       90.94       88.09     10.39 o
  -7  -3   5       51.00       56.54      8.61 o
  -6  -3   5        7.04        5.45      5.62 o
  -5  -3   5       10.28        4.14      5.12 o
  -4  -3   5     4131.28     4141.94     90.36 o
  -3  -3   5     5827.89     5868.47    101.40 o
  -2  -3   5      547.80      609.83     15.45 o
  -1  -3   5      723.19      656.77     13.91 o
   0  -3   5       17.76       23.36      3.33 o
   1  -3   5      261.42      294.01     18.01 o
   2  -3   5       79.02       89.59      5.84 o
   3  -3   5     2864.66     2442.99     56.81 o
   4  -3   5      475.10      482.63     15.15 o
   5  -3   5     1522.76     1400.70     34.55 o
   6  -3   5       97.59       98.65     12.19 o
   7  -3   5       29.78        3.92     13.02 o
   8  -3   5      146.77      129.13     16.07 o
   9  -3   5        5.62        7.20      9.98 o
 -11  -2   5      293.17      312.09     22.17 o
 -10  -2   5      214.41      215.57     15.04 o
  -9  -2   5       19.69        8.35      7.58 o
  -7  -2   5     1041.91     1035.14     29.66 o
  -6  -2   5     1041.06      996.42     27.69 o
  -5  -2   5     1345.68     1355.85     75.37 o
  -4  -2   5      596.67      605.40     13.49 o
  -3  -2   5       76.98       63.44      6.37 o
  -2  -2   5       45.44       51.98      4.10 o
  -1  -2   5     1146.49     1046.43     24.68 o
   0  -2   5      854.93      797.30     19.76 o
   1  -2   5     2777.71     2677.85     58.51 o
   2  -2   5     2192.62     1996.49     45.20 o
   3  -2   5     4336.90     4339.37     77.38 o
   4  -2   5     1530.76     1414.74     28.83 o
   5  -2   5     2401.52     2413.09     95.24 o
   6  -2   5      711.17      708.67     26.05 o
   7  -2   5      418.04      427.86     24.39 o
   8  -2   5        0.61       -6.65      7.76 o
   9  -2   5       69.67       77.59     14.96 o
 -11  -1   5      124.65      138.94     23.83 o
 -10  -1   5       59.33       60.23     11.64 o
  -9  -1   5      918.73      898.87     28.41 o
  -8  -1   5       22.82       12.19      7.76 o
  -7  -1   5     3178.02     3209.73     72.95 o
  -5  -1   5     1109.41     1168.78     23.50 o
  -4  -1   5        7.33        2.77      2.08 o
  -3  -1   5      982.73      969.13     23.32 o
  -2  -1   5     7676.60     7525.59    155.43 o
  -1  -1   5     2590.66     2696.69     58.51 o
   0  -1   5      283.97      269.27      9.60 o
   1  -1   5       12.28       18.62      3.92 o
   2  -1   5     6898.23     7122.16    123.92 o
   3  -1   5    12171.96    12492.93    227.63 o
   4  -1   5     2438.64     2628.97     49.81 o
   5  -1   5        1.89       -3.44      3.44 o
   6  -1   5       69.65       71.89      9.24 o
   7  -1   5        0.66       -6.10      6.10 o
   8  -1   5      674.77      670.05     33.81 o
 -11   0   5      643.06      714.41     39.63 o
 -10   0   5      830.19      875.97     28.56 o
  -9   0   5       20.91       35.61      8.10 o
  -8   0   5      270.30      283.48     13.58 o
  -7   0   5      524.19      565.72     18.93 o
  -6   0   5     6845.85     6887.65    143.95 o
  -4   0   5      310.42      414.29     12.54 o
  -3   0   5     2419.60     2399.49     67.89 o
  -2   0   5      529.78      481.54     14.09 o
  -1   0   5     4196.92     4392.80    141.33 o
   0   0   5     9687.47    11691.32    240.95 o
   1   0   5     1585.23     1619.57     31.93 o
   2   0   5      228.84      247.89     10.68 o
   3   0   5      132.44      133.95      7.11 o
   4   0   5     2193.78     2338.18     75.37 o
   5   0   5      159.51      174.64      9.53 o
   6   0   5      421.14      436.49     15.10 o
   7   0   5       68.36       88.86      8.63 o
   8   0   5       49.56       57.08     12.75 o
 -11   1   5      108.29       94.77     18.29 o
 -10   1   5      171.57      205.61     17.73 o
  -9   1   5      100.87      121.81     10.34 o
  -8   1   5       82.85       82.29      8.26 o
  -7   1   5        6.44        2.36      3.54 o
  -6   1   5       96.80       93.79      5.74 o
  -5   1   5      203.93      164.93      6.59 o
  -3   1   5     3752.30     3851.38     82.41 o
  -2   1   5       45.66       63.93      8.04 o
  -1   1   5     4361.92     4935.20    105.10 o
   0   1   5     1220.06     1390.08     28.21 o
   1   1   5       87.23       86.86      5.93 o
   2   1   5       59.36       41.77      4.93 o
   3   1   5      144.43      127.78      9.55 o
   4   1   5     2803.41     2788.32     54.09 o
   5   1   5     2652.41     2765.29     54.53 o
   6   1   5       30.88       22.43      6.15 o
   7   1   5       68.08       68.06      8.17 o
 -11   2   5        8.93       -4.43     12.75 o
 -10   2   5      198.99      199.88     12.65 o
  -9   2   5      119.17      150.16     11.36 o
  -8   2   5        1.56        1.24      4.01 o
  -7   2   5     1290.94     1262.19     26.30 o
  -6   2   5      682.96      600.44     14.57 o
  -5   2   5     1390.77     1113.75     27.79 o
  -4   2   5     2632.06     2647.09     58.51 o
  -3   2   5      321.41      307.10     27.99 o
  -2   2   5     1015.11     1118.27     28.36 o
  -1   2   5       32.47       70.42      5.61 o
   0   2   5     6323.57     6742.31    118.69 o
   1   2   5     4346.55     4312.08     78.56 o
   2   2   5      371.72      360.32     19.61 o
   3   2   5     3524.71     3686.96     69.21 o
   4   2   5        7.09        1.93      4.88 o
   5   2   5     1360.42     1416.52     32.25 o
   6   2   5      771.51      861.82     33.83 o
   7   2   5        7.32        2.25      8.76 o
 -12   3   5      162.70      163.49     22.72 o
 -11   3   5      122.47      127.47     19.40 o
 -10   3   5       38.00       21.61     11.64 o
  -9   3   5      219.79      215.58      9.83 o
  -8   3   5     3055.40     3082.46     65.29 o
  -7   3   5     2056.58     1936.95     37.78 o
  -6   3   5        0.34       -3.31      3.31 o
  -5   3   5      249.06      308.88     11.52 o
  -4   3   5     3965.16     3838.10    167.65 o
  -3   3   5    12035.99    12020.98    361.35 o
  -2   3   5        4.03        8.97      4.10 o
  -1   3   5       17.75       17.73      4.21 o
   0   3   5       78.16       62.53      5.97 o
   1   3   5      120.89      141.05      8.18 o
   2   3   5     1461.74     1510.78     41.28 o
   3   3   5      313.15      352.89     13.18 o
   4   3   5      151.16      173.02     10.49 o
   5   3   5       23.17       28.29      6.75 o
   6   3   5       48.99       58.80      8.31 o
 -12   4   5      342.77      381.30     29.93 o
 -11   4   5      619.07      658.96     36.58 o
 -10   4   5      106.47      112.51     16.63 o
  -9   4   5      109.31      112.51      7.81 o
  -8   4   5      407.54      378.57     12.12 o
  -7   4   5     1080.89     1057.39     33.81 o
  -6   4   5       74.57       74.26      6.78 o
  -5   4   5      251.46      247.63     10.81 o
  -4   4   5       81.44      103.74     11.08 o
  -3   4   5     3930.30     4296.64    282.37 o
  -2   4   5       48.89       47.18      5.50 o
  -1   4   5     1012.46     1138.43     25.72 o
   0   4   5      104.67       87.00      6.90 o
   1   4   5      479.08      472.44     17.98 o
   2   4   5       79.84       88.09      7.92 o
   3   4   5       97.33      110.01      9.01 o
   4   4   5       26.98       26.37      6.73 o
   5   4   5        2.28       -5.85      5.85 o
   6   4   5      300.98      351.73     19.37 o
 -12   5   5       43.59       58.75     16.63 o
 -11   5   5       88.37       89.78     17.18 o
 -10   5   5      160.64      175.50     17.46 o
  -9   5   5       82.56      106.52     10.38 o
  -8   5   5     1041.36     1018.50     28.01 o
  -7   5   5     3812.03     3726.00     82.29 o
  -6   5   5      436.30      425.55     15.15 o
  -5   5   5       39.50       44.01      5.99 o
  -4   5   5       18.35       22.58     11.08 o
  -3   5   5     1393.73     1576.30     39.49 o
  -2   5   5     5436.83     6160.96    110.29 o
  -1   5   5     5121.69     5672.33    102.53 o
   0   5   5        2.61        6.77      4.96 o
   1   5   5      270.63      253.09     11.57 o
   2   5   5     1032.91     1117.64     27.67 o
   3   5   5     1907.41     1980.49     43.03 o
   4   5   5      171.83      190.28     11.93 o
   5   5   5       59.54       67.91     11.91 o
 -12   6   5        7.97        0.55     13.86 o
 -11   6   5      983.67     1082.08     34.67 o
 -10   6   5      758.60      840.03     28.41 o
  -9   6   5        2.06       -8.31      8.31 o
  -8   6   5      276.14      244.96     18.84 o
  -7   6   5       45.21       30.44      6.23 o
  -6   6   5      614.40      569.06     18.62 o
  -5   6   5     3893.75     3854.15     85.83 o
  -4   6   5      264.99      287.29     12.86 o
  -3   6   5     2059.93     2177.00     43.65 o
  -2   6   5      597.83      520.38     51.74 o
  -1   6   5      664.84      690.97     19.06 o
   0   6   5      401.36      385.38     17.19 o
   1   6   5       15.97       12.56      6.01 o
   2   6   5      744.97      787.80     22.46 o
   3   6   5      169.58      153.29     11.01 o
   4   6   5      101.18       95.04     27.71 o
 -12   7   5       29.62       27.16     15.52 o
 -11   7   5       39.62       38.66      9.94 o
 -10   7   5      347.86      339.18     24.39 o
  -9   7   5     1486.64     1535.74     60.96 o
  -8   7   5       45.20       23.28      9.98 o
  -7   7   5      122.95      150.68     10.52 o
  -6   7   5        5.52        9.42      5.49 o
  -5   7   5       18.05       32.98      6.63 o
  -4   7   5      213.62      216.24     18.84 o
  -3   7   5        0.40       -4.81      4.81 o
  -1   7   5     1155.30     1202.23     28.85 o
   0   7   5        0.21       -4.15      5.68 o
   1   7   5       33.59       18.76      6.79 o
   2   7   5      290.95      277.39     13.50 o
   3   7   5        2.32        0.98      6.69 o
 -11   8   5        1.45       -1.11     10.53 o
 -10   8   5       41.00       37.69     12.75 o
  -9   8   5      431.18      448.92     27.71 o
  -8   8   5        9.30       -1.66      7.76 o
  -7   8   5        8.67        1.66      8.31 o
  -6   8   5      661.32      661.55     22.08 o
  -5   8   5      765.51      745.69     24.15 o
  -4   8   5      159.27      157.69     11.74 o
  -3   8   5      420.80      415.88     14.77 o
  -2   8   5      152.26       99.05     53.26 o
  -1   8   5        3.64       -3.32      4.88 o
   0   8   5      530.78      560.07     18.62 o
   1   8   5      535.46      549.72     18.96 o
   2   8   5       41.02       33.56      8.27 o
 -11   9   5       77.44       65.40     15.52 o
 -10   9   5        4.34       -6.10      9.42 o
  -9   9   5      195.11      198.96     21.06 o
  -8   9   5     1207.20     1108.99     49.88 o
  -7   9   5     1518.75     1421.01     59.30 o
  -6   9   5        7.72        0.55      8.87 o
  -5   9   5      743.29      668.25     34.08 o
  -4   9   5      531.72      574.85     21.85 o
  -3   9   5     1500.49     1576.04     36.08 o
  -2   9   5      171.82      171.85     11.48 o
  -1   9   5      109.31      109.01     11.41 o
   0   9   5      129.06      122.77     11.03 o
   1   9   5       37.36       37.44      8.63 o
 -10  10   5       64.57       53.20     14.41 o
  -9  10   5      499.16      497.69     32.14 o
  -8  10   5        1.09       -1.66      9.42 o
  -7  10   5      102.03       82.02     14.96 o
  -6  10   5       28.63       25.49     11.08 o
  -5  10   5      253.07      262.31     14.83 o
  -4  10   5      118.99      118.95     10.17 o
  -3  10   5       28.56       27.72      7.47 o
  -2  10   5       49.22       15.69     11.72 o
  -1  10   5        5.03       -6.98      6.98 o
   0  10   5      395.30      427.99     19.50 o
  -9  11   5       35.88        3.33     11.08 o
  -8  11   5      358.42      307.59     25.49 o
  -7  11   5      351.71      360.24     27.16 o
  -6  11   5       22.59        6.65     11.64 o
  -5  11   5       97.42       66.51     15.52 o
  -4  11   5      309.87      297.67     14.35 o
  -3  11   5      153.56      115.60     11.17 o
  -2  11   5       75.01       60.90      9.56 o
  -6  12   5      164.85      193.42     23.83 o
   0 -14   6        1.97       -1.66     14.96 o
   1 -14   6      179.11      168.48     23.28 o
   2 -14   6      533.60      434.51     32.14 o
   3 -14   6      286.58      320.89     28.82 o
   4 -14   6      282.54      306.21     18.14 o
   5 -14   6       84.29       63.58     10.95 o
   6 -14   6        2.90       -0.78      7.38 o
  -2 -13   6       24.43       30.07     10.24 o
  -1 -13   6       85.24      102.12     12.49 o
   0 -13   6      439.72      415.11     32.14 o
   1 -13   6      222.31      202.29     22.72 o
   2 -13   6        7.65       -2.77     12.19 o
   3 -13   6       23.64       31.47      8.91 o
   4 -13   6      248.51      256.65     25.22 o
   5 -13   6       58.36       57.05     10.49 o
   6 -13   6       60.86       61.22     10.77 o
   7 -13   6      101.81      128.14     14.41 o
   8 -13   6      257.42      275.61     18.80 o
  -3 -12   6      103.89       64.80     11.68 o
  -2 -12   6      264.79      288.14     17.04 o
  -1 -12   6      447.83      393.92     19.17 o
   0 -12   6       15.87       15.52     14.41 o
   1 -12   6       29.38       32.14     14.41 o
   2 -12   6       17.41       15.57      7.69 o
   3 -12   6      219.69      235.10     14.65 o
   4 -12   6     1185.86     1216.90     36.60 o
   5 -12   6      223.30      252.72     23.83 o
   6 -12   6       32.35       36.58     18.29 o
   7 -12   6       38.47       41.51      9.77 o
   8 -12   6      197.55      249.33     17.64 o
  -5 -11   6       49.66       54.42     11.85 o
  -4 -11   6       40.32       40.22     13.58 o
  -3 -11   6        9.56        6.43      8.30 o
  -2 -11   6      134.46      146.09     12.91 o
  -1 -11   6      495.48      469.97     19.57 o
   0 -11   6     2068.38     2128.13     53.50 o
   1 -11   6      191.54      185.01     15.24 o
   2 -11   6        0.81        6.90      6.39 o
   3 -11   6        5.58        4.03      6.52 o
   4 -11   6      105.32       77.74     10.10 o
   5 -11   6      538.91      624.40     23.65 o
   6 -11   6      693.55      745.65     26.64 o
   7 -11   6        1.09       -7.02      7.02 o
   8 -11   6        0.49       -7.46      7.46 o
   9 -11   6       76.29       61.44     13.30 o
  -6 -10   6       20.15       -3.42      8.90 o
  -5 -10   6      502.75      466.47     35.19 o
  -4 -10   6      540.67      492.07     21.83 o
  -3 -10   6      160.95      169.80     18.01 o
  -2 -10   6        5.98        4.85      6.77 o
  -1 -10   6       77.67       76.23      9.53 o
   0 -10   6       34.12       30.88      5.56 o
   1 -10   6        6.12        8.87      5.49 o
   2 -10   6      996.04     1106.42     32.02 o
   3 -10   6       60.15       49.78      8.26 o
   4 -10   6       22.87        6.53     12.75 o
   5 -10   6      178.07      176.92     12.86 o
   6 -10   6       77.69       86.19     10.38 o
   7 -10   6      357.86      348.23     17.58 o
   8 -10   6      237.13      235.05     20.78 o
   9 -10   6       29.25       31.21      9.85 o
  -6  -9   6       55.94       59.99     11.92 o
  -5  -9   6       11.33        6.66      8.50 o
  -4  -9   6      339.54      365.56     24.94 o
  -3  -9   6      471.37      475.58     19.97 o
  -2  -9   6      184.63      176.41     12.09 o
  -1  -9   6      128.11      128.03     10.35 o
   0  -9   6      144.19      128.90      7.56 o
   1  -9   6     1000.72      948.33     30.03 o
   2  -9   6     1238.93     1290.91     35.17 o
   3  -9   6       14.20       12.43      6.25 o
   4  -9   6       38.17       46.88     13.02 o
   5  -9   6      722.98      737.84     24.86 o
   6  -9   6     3648.93     3751.24     92.00 o
   7  -9   6      510.94      522.38     21.54 o
   8  -9   6       12.54        5.47      8.59 o
   9  -9   6        0.05       -7.32      7.32 o
  -7  -8   6      454.38      470.77     22.62 o
  -6  -8   6       33.91       24.21      9.98 o
  -5  -8   6       62.12       39.07      9.45 o
  -4  -8   6      709.93      674.24     25.22 o
  -3  -8   6     1845.22     1987.89     50.33 o
  -2  -8   6     1610.01     1654.50     42.45 o
  -1  -8   6      426.88      468.97     25.71 o
   0  -8   6      133.65      122.08      7.22 o
   1  -8   6     2162.63     2244.99     42.68 o
   2  -8   6     4446.91     4583.12    103.22 o
   3  -8   6      106.09      121.93     14.96 o
   4  -8   6       59.33       49.73      7.57 o
   5  -8   6        0.76       -4.72      7.20 o
   6  -8   6       63.12       63.50      9.42 o
   7  -8   6      523.01      585.89     22.33 o
   8  -8   6       57.09       77.98     10.77 o
   9  -8   6       50.31       51.04     10.38 o
  -8  -7   6       17.21       11.50     15.24 o
  -7  -7   6      114.85      134.70     20.23 o
  -6  -7   6       53.52       58.02      9.99 o
  -5  -7   6      173.12      193.78     15.52 o
  -4  -7   6       85.19       88.10     10.12 o
  -3  -7   6      328.05      356.19     15.56 o
  -2  -7   6      887.81      925.97     33.25 o
  -1  -7   6      219.74      194.63      7.72 o
   0  -7   6      419.08      369.04     10.77 o
   1  -7   6      174.70      183.58      7.31 o
   2  -7   6     2053.53     2212.71     41.62 o
   3  -7   6       90.02       84.81      7.81 o
   4  -7   6       69.16       60.09      7.42 o
   5  -7   6       24.82       24.86      6.46 o
   7  -7   6      215.05      191.21     17.18 o
   8  -7   6      264.56      280.16     18.29 o
   9  -7   6       27.80        7.20     11.08 o
  -9  -6   6       70.73       87.40     13.12 o
  -8  -6   6        0.04       -7.76      7.76 o
  -7  -6   6      179.43      196.51     14.90 o
  -6  -6   6        6.31        4.99      7.13 o
  -5  -6   6       94.47      101.73     10.76 o
  -4  -6   6      492.55      462.86     18.24 o
  -3  -6   6       15.09        3.05      5.70 o
  -2  -6   6      557.99      511.63     23.10 o
  -1  -6   6      497.71      545.06     13.49 o
   0  -6   6     2508.40     2908.42     52.78 o
   1  -6   6      233.24      220.23      7.64 o
   2  -6   6        3.93        0.78      2.16 o
   3  -6   6       79.69      105.02      6.52 o
   4  -6   6     3503.14     3216.91     74.46 o
   5  -6   6        0.45       -4.05      5.82 o
   6  -6   6     1439.70     1263.06     49.88 o
   7  -6   6      181.62      203.95     18.84 o
   8  -6   6      749.90      680.58     34.92 o
   9  -6   6      288.07      319.78     24.94 o
  -9  -5   6       56.44       64.05     11.57 o
  -8  -5   6      216.26      239.10     15.58 o
  -7  -5   6        1.68       -3.66      6.55 o
  -6  -5   6     1182.94     1184.42     34.09 o
  -5  -5   6     1670.51     1766.73     44.88 o
  -4  -5   6     1801.30     1882.53     46.46 o
  -3  -5   6      272.76      315.88     13.58 o
  -2  -5   6       70.42       98.52      5.08 o
  -1  -5   6     8643.50     9167.01    156.79 o
   0  -5   6    13246.16    12931.99    362.74 o
   1  -5   6      629.17      593.83     13.96 o
   2  -5   6      469.77      467.28     18.92 o
   3  -5   6     1096.48      983.81     20.75 o
   4  -5   6     1192.61     1153.20     23.92 o
   5  -5   6     2455.93     2435.79     83.13 o
   6  -5   6       82.07       90.34     12.75 o
   7  -5   6      122.86      135.78     15.52 o
   8  -5   6       28.80       32.70     11.64 o
   9  -5   6      256.31      309.25     24.39 o
 -10  -4   6      200.58      232.96     19.12 o
  -9  -4   6      836.69      913.79     31.24 o
  -8  -4   6      470.22      496.31     21.14 o
  -7  -4   6        3.80        0.40      6.55 o
  -6  -4   6     1322.11     1372.62     37.30 o
  -5  -4   6      568.41      558.74     21.89 o
  -4  -4   6     4485.49     4600.88    101.10 o
  -3  -4   6        6.78        4.00      3.29 o
  -2  -4   6      163.08      155.23      6.41 o
  -1  -4   6       56.87       46.41      3.84 o
   0  -4   6       67.53       91.87      5.06 o
   1  -4   6     4864.23     5111.56    107.81 o
   2  -4   6      553.71      520.28     20.51 o
   3  -4   6      649.13      590.78     23.83 o
   4  -4   6     1854.54     1848.34     43.31 o
   5  -4   6       47.30       37.13      8.87 o
   6  -4   6       29.84       10.53      7.76 o
   7  -4   6      111.44      129.69     15.52 o
   8  -4   6       50.18       47.11     12.19 o
   9  -4   6      353.30      417.88     27.71 o
 -10  -3   6      134.84      120.27     22.17 o
  -9  -3   6        9.05        7.19      8.50 o
  -8  -3   6       13.94       -2.17      6.87 o
  -7  -3   6      292.95      307.47     15.18 o
  -6  -3   6      185.92      211.24     11.97 o
  -5  -3   6     1194.85     1177.77     31.63 o
  -4  -3   6      581.70      539.43     27.78 o
  -3  -3   6       87.22       77.35      4.61 o
  -2  -3   6       13.62        6.70      2.82 o
  -1  -3   6      606.10      530.30     14.69 o
   0  -3   6     7760.18     7321.03    152.08 o
   1  -3   6     3115.29     3075.62     67.11 o
   2  -3   6       66.72       64.68      7.76 o
   3  -3   6     2110.08     2228.31     50.83 o
   4  -3   6      205.11      233.38      9.01 o
   5  -3   6     3369.35     3217.47     72.34 o
   6  -3   6      905.49      841.30     37.13 o
   7  -3   6        9.24       -1.11      6.65 o
   8  -3   6       24.84       25.49     11.08 o
   9  -3   6       39.18       28.82     12.19 o
 -11  -2   6        1.60       -1.77      9.71 o
 -10  -2   6        0.03       -3.26      7.89 o
  -9  -2   6      131.84      127.00     21.34 o
  -8  -2   6      244.73      119.71     13.30 o
  -7  -2   6      521.73      528.59     19.25 o
  -6  -2   6       29.15       13.41      5.84 o
  -5  -2   6      729.54      696.40     15.94 o
  -4  -2   6      476.09      641.38     17.19 o
  -3  -2   6      276.60      205.03      8.04 o
  -2  -2   6     4546.08     4322.09     91.46 o
  -1  -2   6      362.61      364.02     11.56 o
   0  -2   6     1158.14     1103.27     27.01 o
   1  -2   6     1825.10     1862.43     42.85 o
   2  -2   6      862.00      678.43     19.55 o
   3  -2   6      607.49      647.04     16.05 o
   4  -2   6       81.61       87.75      6.79 o
   5  -2   6      440.56      449.23     14.30 o
   6  -2   6        5.80        3.56      4.66 o
   7  -2   6      587.69      554.77     29.37 o
   8  -2   6      125.44      129.69     17.18 o
 -11  -1   6      475.79      494.36     22.23 o
 -10  -1   6        1.00       -7.47      7.47 o
  -9  -1   6       81.64       75.44     10.10 o
  -8  -1   6       31.76       22.42      7.05 o
  -6  -1   6     7115.43     7223.58    153.76 o
  -5  -1   6      291.91      326.71     21.34 o
  -4  -1   6      498.77      370.81     24.66 o
  -3  -1   6      971.66     1004.54     24.88 o
  -2  -1   6     2573.95     2608.23     57.36 o
  -1  -1   6     2477.00     2600.87     57.54 o
   0  -1   6      643.74      682.05     18.98 o
   1  -1   6     2014.45     1940.42     71.77 o
   2  -1   6     1827.96     1936.75     37.90 o
   3  -1   6      187.62      166.02      9.22 o
   4  -1   6     1116.39     1225.92     27.03 o
   5  -1   6      540.74      535.18     15.63 o
   6  -1   6      141.09      165.49     12.85 o
   7  -1   6       44.86       47.11     11.64 o
 -11   0   6       12.71        7.95      8.79 o
 -10   0   6      203.62      241.10     17.18 o
  -9   0   6        3.28        0.03      6.87 o
  -8   0   6       40.01       59.84      8.66 o
  -7   0   6     1001.21     1035.16     28.75 o
  -6   0   6        1.56       -2.52      2.52 o
  -5   0   6        0.46       -0.65      3.31 o
  -4   0   6        2.80        0.28      3.60 o
  -3   0   6     2909.97     2912.67     64.00 o
  -2   0   6     6390.05     6710.26    140.74 o
  -1   0   6      172.34      159.57      8.03 o
   0   0   6      399.79      518.71     16.23 o
   1   0   6     1794.11     1810.67     36.08 o
   2   0   6     1531.89     1716.60     34.81 o
   3   0   6      732.28      729.44     36.03 o
   4   0   6      856.04      850.81     21.27 o
   5   0   6      119.68      129.69     12.28 o
   6   0   6        2.85       -2.78      5.50 o
   7   0   6      244.94      310.87     13.68 o
 -11   1   6      220.13      231.47     15.94 o
 -10   1   6      422.64      444.59     19.01 o
  -9   1   6      962.04      907.25     37.13 o
  -8   1   6       84.69       74.82     11.08 o
  -7   1   6     1528.86     1508.85     37.03 o
  -6   1   6     5894.58     5698.40    120.82 o
  -5   1   6     1198.38     1322.92     47.11 o
  -4   1   6     1677.22     1632.02     38.56 o
  -3   1   6       77.62      119.62      7.24 o
  -2   1   6        4.62       12.70      6.65 o
  -1   1   6     5566.51     6072.63    128.97 o
   0   1   6     7627.04     8022.87    140.44 o
   1   1   6       46.47       72.61      6.03 o
   2   1   6     1075.27     1102.32     25.13 o
   3   1   6       26.90       25.11      5.46 o
   4   1   6      705.05      655.85     33.39 o
   5   1   6      205.65      214.53     11.38 o
   6   1   6        0.37       -1.75      5.93 o
   7   1   6      418.76      476.18     17.29 o
 -12   2   6       35.43       36.58     16.07 o
 -10   2   6      117.73      117.74     11.04 o
  -9   2   6      527.38      525.24     19.32 o
  -8   2   6     1204.64     1217.82     26.52 o
  -7   2   6      364.31      389.06     14.09 o
  -6   2   6     1497.17     1467.39     35.82 o
  -5   2   6      230.64      253.82     10.56 o
  -4   2   6     6256.89     5709.55    176.80 o
  -3   2   6      100.53      107.08     11.64 o
  -2   2   6     7604.15     8637.53    181.23 o
  -1   2   6     1088.59     1248.48     32.46 o
   0   2   6       21.19       36.32      5.19 o
   1   2   6     1623.63     1708.58     35.53 o
   2   2   6      142.12      166.06      9.45 o
   3   2   6     3278.55     3310.15     79.53 o
   4   2   6     1386.33     1527.70     34.39 o
   5   2   6        1.99       -1.94      6.47 o
   6   2   6        6.05       12.74      7.01 o
 -12   3   6      278.16      291.52     27.71 o
 -11   3   6      127.58      100.87     17.73 o
 -10   3   6      570.74      579.16     32.14 o
  -9   3   6       58.74       55.37      6.58 o
  -8   3   6      638.75      663.52     17.24 o
  -7   3   6       57.34       58.75      7.02 o
  -6   3   6      680.72      685.60     23.55 o
  -5   3   6      159.68      124.24      8.20 o
  -4   3   6     1953.22     1649.98    135.78 o
  -3   3   6      112.62      107.84      8.20 o
  -2   3   6     1207.51     1602.68     39.88 o
  -1   3   6     6425.78     7294.23    129.25 o
   0   3   6     1700.18     1893.42     38.96 o
   1   3   6      181.80      201.32      9.77 o
   2   3   6       89.36       89.14     11.08 o
   3   3   6      115.47      114.85      8.96 o
   4   3   6        2.70        3.99      5.58 o
   5   3   6      219.56      258.35     13.34 o
   6   3   6      119.27      116.25     10.93 o
 -12   4   6       55.58       33.81     15.52 o
 -11   4   6       22.58       22.72     13.30 o
 -10   4   6        7.25       -7.20     10.53 o
  -9   4   6        9.57        8.95      5.10 o
  -8   4   6      975.27      981.10     27.53 o
  -7   4   6       24.31       17.28      5.59 o
  -6   4   6        0.03       -0.58      6.37 o
  -5   4   6      883.50      870.54     24.61 o
  -4   4   6     2230.10     2315.30     68.17 o
  -3   4   6     2502.95     2532.73    140.77 o
  -2   4   6     2610.17     2765.06     64.57 o
  -1   4   6       53.03       55.50      6.43 o
   0   4   6       70.52       81.08      7.43 o
   1   4   6      568.11      601.18     29.29 o
   2   4   6      122.45      131.41      9.65 o
   3   4   6        0.06       -3.51      5.46 o
   4   4   6       14.12        0.37      5.85 o
   5   4   6      107.02      125.54     12.87 o
 -12   5   6      473.60      523.74     33.81 o
 -11   5   6      429.56      465.54     31.04 o
 -10   5   6      334.40      295.82     16.40 o
  -9   5   6       64.78       56.53     11.64 o
  -8   5   6      643.12      634.49     20.59 o
  -7   5   6       99.99       76.76      8.12 o
  -6   5   6     1751.50     1726.19     42.75 o
  -5   5   6       28.61       34.52      8.04 o
  -4   5   6     2132.30     2228.52     53.58 o
  -3   5   6        3.02       -2.74      3.78 o
  -2   5   6      213.49      258.03     11.16 o
  -1   5   6       52.90       59.11      7.19 o
   0   5   6       22.25       17.52      5.90 o
   1   5   6     1471.97     1618.41     43.98 o
   2   5   6      398.04      415.89     15.73 o
   3   5   6       67.20       59.58      8.45 o
   4   5   6       24.68       15.78      7.13 o
 -11   6   6       11.08       -5.80      7.97 o
 -10   6   6      126.71      138.74     12.52 o
  -9   6   6       12.74        9.98      8.87 o
  -8   6   6     1519.99     1598.51     41.11 o
  -7   6   6     1557.33     1549.00     50.99 o
  -6   6   6      387.18      359.59     14.99 o
  -5   6   6       83.08       73.55      9.70 o
  -4   6   6        1.50       -4.70      4.70 o
  -3   6   6     1872.29     1952.51     72.05 o
  -2   6   6     1436.04     1584.67     35.24 o
  -1   6   6       54.62       70.44      8.16 o
   0   6   6       98.00       97.00      9.25 o
   1   6   6     1123.71     1214.76     30.13 o
   2   6   6     1239.74     1233.87     31.10 o
   3   6   6      274.22      298.61     14.37 o
 -11   7   6      423.21      395.16     27.16 o
 -10   7   6      241.52      250.51     21.61 o
  -9   7   6        0.58        4.99      9.42 o
  -8   7   6       16.04       11.64      9.42 o
  -7   7   6     1904.27     1868.64     46.79 o
  -6   7   6     1110.98     1071.33     30.61 o
  -5   7   6      167.59      161.97     11.83 o
  -4   7   6       18.98       13.58      6.27 o
  -3   7   6      106.91      102.41      8.50 o
  -2   7   6       16.49        8.64      5.76 o
  -1   7   6      162.17      172.08     11.27 o
   0   7   6        2.58       -3.26      4.95 o
   1   7   6      144.71      141.48     11.29 o
   2   7   6       27.26       22.98      7.40 o
   3   7   6        4.21       -8.76      8.76 o
 -11   8   6       16.81       17.73     11.64 o
 -10   8   6       37.21       33.25     12.75 o
  -9   8   6      145.67      146.87     18.84 o
  -8   8   6      162.75      196.75     20.51 o
  -7   8   6       24.58       23.28     10.53 o
  -6   8   6      160.78      182.54     12.47 o
  -5   8   6       25.32       14.12      6.85 o
  -4   8   6       98.43       84.65     10.17 o
  -3   8   6       76.08       58.19      8.27 o
  -2   8   6      207.89      225.56     12.77 o
  -1   8   6       67.70       73.69      8.79 o
   0   8   6      128.41      119.49     10.62 o
   1   8   6       76.59       57.68     14.62 o
 -10   9   6      729.40      721.59     39.35 o
  -9   9   6      246.32      224.46     23.28 o
  -8   9   6        7.56       -1.66      9.42 o
  -7   9   6       16.54        2.22     10.53 o
  -6   9   6      268.19      285.96     15.39 o
  -5   9   6      650.78      686.54     44.89 o
  -4   9   6      547.95      566.24     47.39 o
  -3   9   6        1.16        1.54      6.43 o
  -2   9   6        0.62        1.11      5.85 o
  -1   9   6      446.13      431.53     33.88 o
   0   9   6      280.96      296.80     15.65 o
  -9  10   6      564.69      581.37     35.47 o
  -8  10   6      542.59      522.63     33.25 o
  -7  10   6       10.72       -6.65      9.42 o
  -6  10   6        8.31        6.65     10.53 o
  -5  10   6      350.99      347.68     17.75 o
  -4  10   6      200.68      240.68     16.40 o
  -3  10   6       17.37       14.81      7.61 o
  -2  10   6        0.92       -3.13      6.58 o
  -1  10   6       16.37       26.80     10.64 o
  -8  11   6        2.56        0.55     10.53 o
  -7  11   6        5.32       27.16     14.41 o
  -6  11   6        0.86       -9.98      9.98 o
  -5  11   6       77.25       73.16     17.18 o
  -4  11   6      146.17      147.14     15.80 o
   0 -14   7       35.17       15.52     16.63 o
   1 -14   7      153.23      165.16     23.28 o
   2 -14   7       67.87       74.27     18.29 o
   3 -14   7       45.84       46.00     17.73 o
   4 -14   7       21.09       -0.28      8.26 o
   5 -14   7        1.48       -7.86      7.86 o
   6 -14   7       79.43       33.81     39.63 o
  -2 -13   7      218.65      223.44     16.91 o
  -1 -13   7      143.07      169.59     24.39 o
   0 -13   7      222.79      239.42     26.60 o
   1 -13   7      172.38      118.60     19.95 o
   2 -13   7      293.99      294.84     26.60 o
   3 -13   7      840.81      843.66     29.43 o
   4 -13   7       58.28       42.35     10.10 o
   5 -13   7        0.55       -7.46      7.46 o
   6 -13   7       45.12       40.30     10.17 o
   7 -13   7      640.08      737.03     28.79 o
  -3 -12   7        0.38       -8.30      8.30 o
  -2 -12   7      145.18      168.26     14.38 o
  -1 -12   7      798.57      899.85     33.25 o
   0 -12   7       36.71       63.74     18.29 o
   1 -12   7       41.21       40.46     14.96 o
   2 -12   7        1.85        0.69      7.05 o
   3 -12   7      404.72      386.92     18.46 o
   4 -12   7      147.82      176.56     14.04 o
   5 -12   7        1.04       -6.55      6.55 o
   6 -12   7      238.96      261.44     17.41 o
   7 -12   7      125.18      142.49     14.11 o
   8 -12   7       34.17       21.22     10.34 o
  -5 -11   7       84.93       89.97     23.28 o
  -4 -11   7        4.85        1.75      9.12 o
  -3 -11   7       16.70        2.33      8.30 o
  -2 -11   7       48.09       28.07      8.61 o
  -1 -11   7       39.16       32.64      8.61 o
   0 -11   7        7.18        3.95      6.63 o
   1 -11   7       42.79       52.41      8.79 o
   2 -11   7      315.56      333.28     25.22 o
   3 -11   7     1984.30     1984.66     52.26 o
   4 -11   7      143.75      163.80     12.70 o
   5 -11   7      517.29      513.97     21.46 o
   6 -11   7      355.66      347.15     17.98 o
   7 -11   7      157.99      145.37     13.70 o
   8 -11   7       55.84       58.84     11.34 o
  -6 -10   7        5.42       -3.09      8.63 o
  -5 -10   7        2.82       -4.72      8.13 o
  -4 -10   7       98.85       94.53     17.18 o
  -3 -10   7       12.34        5.34      7.97 o
  -2 -10   7        0.69       -1.71      6.63 o
  -1 -10   7      104.84      139.16     11.79 o
   0 -10   7      102.64       84.43      9.40 o
   1 -10   7     1155.64     1206.72     34.25 o
   2 -10   7       33.51       34.15      7.58 o
   3 -10   7        6.01        4.35      6.25 o
   5 -10   7     1523.58     1487.15     79.25 o
   6 -10   7      303.81      295.34     16.23 o
   7 -10   7      203.66      210.79     17.18 o
   8 -10   7       11.83       15.10      7.97 o
  -7  -9   7        2.56       -0.77      9.90 o
  -6  -9   7       84.00       74.02     15.80 o
  -5  -9   7      625.67      640.05     31.59 o
  -4  -9   7      878.79      940.68     30.69 o
  -3  -9   7     1362.23     1455.24     40.32 o
  -2  -9   7       97.32      124.62     11.16 o
  -1  -9   7      400.66      385.55     17.46 o
   0  -9   7      111.76      131.98      7.94 o
   1  -9   7     2483.63     2667.20     50.63 o
   2  -9   7      378.44      379.08     16.11 o
   3  -9   7       60.66       78.62      9.05 o
   4  -9   7       39.33       63.00      8.76 o
   5  -9   7      315.15      286.70     15.22 o
   6  -9   7     1295.65     1269.41     58.75 o
   7  -9   7      471.31      505.28     21.73 o
   8  -9   7      218.00      236.03     16.23 o
  -7  -8   7      415.01      432.36     21.31 o
  -6  -8   7        1.03       -4.69      7.63 o
  -5  -8   7      778.72      767.17     26.98 o
  -4  -8   7       14.18        5.80      7.05 o
  -3  -8   7      422.36      373.09     17.00 o
  -2  -8   7        6.16        1.63      5.84 o
  -1  -8   7      372.61      367.16     20.58 o
   0  -8   7      915.44      933.60     21.17 o
   1  -8   7     2665.81     2869.27     53.57 o
   2  -8   7     1108.61     1165.86     24.72 o
   4  -8   7     1218.03     1218.39     34.28 o
   5  -8   7     1424.93      624.05     31.04 o
   7  -8   7       31.92       41.82      8.42 o
   8  -8   7      224.25      189.41     14.48 o
   9  -8   7      245.54      249.95     24.94 o
  -8  -7   7      127.41      134.51     14.51 o
  -7  -7   7      220.71      220.33     30.20 o
  -6  -7   7      145.40      147.69     13.31 o
  -5  -7   7      148.39      169.25     13.18 o
  -4  -7   7     1770.48     1819.44     47.18 o
  -3  -7   7     1928.76     1943.87     48.59 o
  -2  -7   7        3.77       -3.55      4.90 o
  -1  -7   7      495.20      506.87     13.55 o
   0  -7   7     1198.84     1265.19     26.30 o
   1  -7   7     1274.16     1371.22     27.92 o
   2  -7   7     1656.83     1809.01     41.57 o
   4  -7   7      182.42      191.26     11.12 o
   5  -7   7       41.51       17.72      6.23 o
   6  -7   7      440.69      471.60     19.00 o
   7  -7   7      130.02      131.90     11.76 o
   8  -7   7       35.43       29.37     12.75 o
   9  -7   7        0.47       -4.43      9.98 o
  -9  -6   7        2.55        4.46      9.82 o
  -8  -6   7       71.07       61.75     11.68 o
  -7  -6   7      160.07      151.09     13.71 o
  -6  -6   7       29.33       34.41      8.71 o
  -5  -6   7       23.21       26.31      7.55 o
  -4  -6   7       81.77       85.99      9.53 o
  -3  -6   7      238.04      260.23     13.42 o
  -2  -6   7      395.25      435.45     11.75 o
  -1  -6   7     4545.50     4581.26     81.24 o
   0  -6   7        7.11        3.40      3.51 o
   1  -6   7     5468.05     5427.00     94.98 o
   2  -6   7       15.94        7.91      4.28 o
   3  -6   7      347.87      322.39     11.58 o
   4  -6   7      908.60      897.01     26.65 o
   5  -6   7       42.45       43.78      9.98 o
   6  -6   7     2681.15     2551.62     89.23 o
   7  -6   7      318.18      361.90     23.83 o
   8  -6   7       57.01       47.66     13.30 o
   9  -6   7       56.22       83.13     16.63 o
  -9  -5   7      137.21      152.38     28.54 o
  -8  -5   7       33.65       25.29     19.67 o
  -7  -5   7      243.97      262.89     15.31 o
  -6  -5   7      135.75      155.18     12.38 o
  -5  -5   7      886.76      947.84     28.56 o
  -4  -5   7        0.14       -5.28      5.28 o
  -3  -5   7      181.74      148.61      6.09 o
  -2  -5   7     1259.47     1212.70     24.68 o
  -1  -5   7     1378.04     1346.68     29.51 o
   0  -5   7       28.67       38.57      4.70 o
   1  -5   7      142.38      162.94      8.03 o
   2  -5   7     2344.32     2217.15     50.22 o
   3  -5   7     2004.21     1782.39     41.96 o
   4  -5   7        2.01       -3.33      5.54 o
   5  -5   7      623.70      549.78     27.16 o
   6  -5   7       17.47       16.07      8.87 o
   7  -5   7       91.49       63.74     12.75 o
   8  -5   7      375.05      404.58     26.60 o
 -10  -4   7      118.34      123.08     14.50 o
  -9  -4   7      130.25      150.48     13.98 o
  -8  -4   7        0.11       -4.11      7.28 o
  -7  -4   7      214.12      229.09     14.11 o
  -6  -4   7     1411.54     1408.74     38.09 o
  -5  -4   7     1044.76     1108.23     31.23 o
  -4  -4   7       71.42       80.11      8.38 o
  -3  -4   7        6.00        3.70      3.05 o
  -2  -4   7     5958.18     6210.39    129.86 o
  -1  -4   7     7100.46     6953.35    145.26 o
   0  -4   7     3296.16     3264.10     71.06 o
   1  -4   7      148.59      184.73      8.87 o
   2  -4   7      152.47      116.54      7.57 o
   3  -4   7      154.24      176.68     13.30 o
   4  -4   7     2279.28     2185.41     51.18 o
   5  -4   7      826.83      759.28     34.92 o
   6  -4   7       22.04       13.86      8.87 o
   7  -4   7        6.39        0.55      7.76 o
   8  -4   7       12.22       21.06     11.08 o
 -10  -3   7      399.38      206.17     20.51 o
  -9  -3   7      645.43      670.58     29.10 o
  -8  -3   7      674.99      698.84     24.85 o
  -7  -3   7        2.76        0.31      6.55 o
  -6  -3   7      150.36      188.21     11.98 o
  -5  -3   7     1790.82     1910.13     46.73 o
  -4  -3   7      916.21      899.70     22.64 o
  -3  -3   7      300.69      268.15      9.70 o
  -2  -3   7     1182.89     1172.41     28.41 o
  -1  -3   7     1128.02     1092.25     27.03 o
   0  -3   7     1384.28     1443.46     34.46 o
   1  -3   7     3707.45     3617.06     78.66 o
   2  -3   7      121.53      126.87      8.03 o
   3  -3   7     2439.56     2307.74     79.53 o
   4  -3   7     1208.23     1197.29     32.02 o
   5  -3   7        2.76        2.34      4.78 o
   6  -3   7      223.88      162.39     17.18 o
   7  -3   7       57.36       44.89     11.64 o
   8  -3   7      315.43      152.41     17.73 o
 -11  -2   7        1.70        5.50      9.99 o
 -10  -2   7      189.64      171.48     21.34 o
  -9  -2   7      142.08      148.53     19.95 o
  -8  -2   7        4.51        2.81      7.28 o
  -7  -2   7     1441.78     1451.28     38.70 o
  -6  -2   7      183.24      194.85     11.58 o
  -5  -2   7     2810.11     2603.12    147.49 o
  -4  -2   7     1077.91      967.47     24.47 o
  -3  -2   7       15.10       16.99      4.43 o
  -2  -2   7        5.89        3.36      3.31 o
  -1  -2   7     1242.27     1183.52     52.37 o
   0  -2   7     3611.24     3419.06     75.93 o
   1  -2   7     2563.96     2357.81     54.01 o
   2  -2   7        0.07        5.01      4.10 o
   3  -2   7      144.47      148.11     11.92 o
   4  -2   7     6251.90     6124.13    109.85 o
   5  -2   7     2763.35     2866.37     55.66 o
   6  -2   7       52.42       62.07     12.75 o
   7  -2   7       30.02       -0.55      7.20 o
   8  -2   7       42.00       31.59     12.75 o
 -11  -1   7      307.04      287.10     33.81 o
 -10  -1   7       70.39       64.28     10.79 o
  -9  -1   7     1323.39     1393.91     39.21 o
  -8  -1   7      872.68      358.58     21.06 o
  -7  -1   7      145.95      158.96     11.04 o
  -6  -1   7       80.95       94.64      8.20 o
  -5  -1   7        2.37        5.37      3.71 o
  -4  -1   7     2251.56     1940.65     44.86 o
  -3  -1   7     3700.46     3353.04     73.23 o
  -2  -1   7        3.43        3.19      3.31 o
  -1  -1   7      290.92      341.94     12.52 o
   0  -1   7      164.58      175.08      8.99 o
   1  -1   7     2880.78     3213.21     71.99 o
   2  -1   7     1024.53     1064.36     28.93 o
   3  -1   7       18.30       29.34      5.58 o
   4  -1   7      276.94      266.99     11.39 o
   5  -1   7       20.40       16.61      8.23 o
   6  -1   7      219.06      238.96     14.75 o
   7  -1   7       94.47       59.86     14.41 o
 -11   0   7      169.53      210.87     22.72 o
 -10   0   7      147.13      137.62     15.80 o
  -9   0   7       76.52       70.85     15.24 o
  -8   0   7      564.84      579.00     20.11 o
  -7   0   7     4767.04     4021.52    291.80 o
  -6   0   7       99.45       79.86      7.02 o
  -5   0   7      269.48      239.93     10.19 o
  -4   0   7      198.67      202.64     16.35 o
  -3   0   7      346.37      348.24     12.52 o
  -2   0   7      614.69      611.27     23.55 o
  -1   0   7      933.99      918.29     25.04 o
   0   0   7       57.26       51.46      6.46 o
   1   0   7      395.40      449.00     16.23 o
   2   0   7       82.46       99.10      7.40 o
   3   0   7       82.97       81.37      8.34 o
   4   0   7      142.11      171.76     10.21 o
   5   0   7      100.27       95.06     11.12 o
   6   0   7      433.99      465.25     16.73 o
   7   0   7      216.73      198.96     22.17 o
 -11   1   7       51.77       45.75     10.10 o
 -10   1   7       11.59        3.81      9.14 o
  -9   1   7      337.83      328.27     15.78 o
  -8   1   7      131.22      139.83     30.20 o
  -7   1   7     3608.77     3558.34    101.82 o
  -6   1   7      224.02      191.83     32.14 o
  -5   1   7      579.34      468.90     15.66 o
  -4   1   7        5.13       10.93      7.76 o
  -3   1   7     4356.05     4537.26     98.43 o
  -2   1   7     5423.68     5797.84    181.51 o
  -1   1   7      555.69      531.68     21.06 o
   0   1   7      634.01      697.01     21.90 o
   1   1   7      389.33      432.88     13.79 o
   2   1   7     2358.82     2308.23     46.43 o
   3   1   7     1722.27     1854.85     41.12 o
   4   1   7       25.68        8.57      5.46 o
   5   1   7       29.96       24.08      6.74 o
   6   1   7       84.15       74.19      9.41 o
 -12   2   7      129.31      150.19     23.28 o
 -11   2   7     1047.99     1140.03     51.54 o
 -10   2   7      115.83      124.70     15.52 o
  -9   2   7       58.47       76.48     12.75 o
  -8   2   7       74.66       77.97     11.92 o
  -7   2   7     1766.39     1696.36     41.70 o
  -6   2   7     5063.84     4991.04    108.03 o
  -5   2   7     2291.28     2067.79     70.94 o
  -4   2   7        7.25        2.77      4.10 o
  -3   2   7       25.70       27.41      6.10 o
  -2   2   7     3534.93     3917.52     87.26 o
  -1   2   7     3042.09     3406.58     77.10 o
   0   2   7      145.93      167.23      9.32 o
   1   2   7      425.40      496.71     18.97 o
   2   2   7       32.12       37.88      6.51 o
   3   2   7      412.75      379.54     14.38 o
   4   2   7      656.43      676.48     20.20 o
   5   2   7       68.39       97.77      9.89 o
   6   2   7      445.32      450.19     19.69 o
 -11   3   7       98.49      125.25     18.84 o
 -10   3   7      616.59      631.98     47.39 o
  -9   3   7      769.75      809.16     34.36 o
  -8   3   7       91.36      104.34      9.01 o
  -7   3   7     2188.69     2114.47     50.48 o
  -6   3   7       82.59       98.48      8.59 o
  -5   3   7     1535.84     1395.85     47.66 o
  -4   3   7       61.09       70.25      7.42 o
  -3   3   7        2.93       -3.52      4.49 o
  -2   3   7      620.05      661.16     23.00 o
  -1   3   7     1046.25     1158.06     32.46 o
   0   3   7      149.14      151.25      9.36 o
   1   3   7       12.01       10.98      5.58 o
   2   3   7      909.49     1074.80     27.21 o
   3   3   7        4.63        3.83      5.22 o
   4   3   7        6.40       -1.60      6.15 o
   5   3   7       64.96       65.65     12.73 o
 -12   4   7       16.60        1.66     14.41 o
 -11   4   7       55.90       45.45     14.96 o
  -9   4   7       38.53       28.76      7.76 o
  -8   4   7      228.93      219.28     11.91 o
  -7   4   7       20.40       17.99      5.84 o
  -6   4   7     1118.31     1089.74     29.89 o
  -5   4   7      924.30      834.68     32.70 o
  -3   4   7      176.68      175.76     11.34 o
  -2   4   7      693.62      740.45     29.93 o
  -1   4   7      428.83      470.63     15.59 o
   0   4   7      955.55     1060.18     26.31 o
   1   4   7     1214.76     1302.61     31.07 o
   2   4   7       32.11       18.88      9.92 o
   3   4   7       34.58       29.07      8.55 o
   4   4   7       48.45       53.95     11.06 o
 -12   5   7       25.30       19.95     15.52 o
 -10   5   7      146.86      201.18     19.95 o
  -9   5   7     1343.20     1369.25     47.94 o
  -8   5   7      877.93      866.36     28.27 o
  -7   5   7       57.79       53.87      7.76 o
  -6   5   7        0.24       -0.43      5.05 o
  -5   5   7        2.12       -3.60      4.70 o
  -4   5   7     1904.72     1876.11     47.12 o
  -3   5   7     3104.86     3387.84     78.63 o
  -2   5   7       57.79       66.20      8.81 o
  -1   5   7      231.65      255.70     11.98 o
   0   5   7      167.36      200.48     11.72 o
   1   5   7      478.18      488.35     17.16 o
   2   5   7       33.45       33.73      7.70 o
   3   5   7        0.46       -6.03      6.03 o
   4   5   7      112.70      129.51     18.38 o
 -10   6   7       86.08      128.02     17.73 o
  -9   6   7      115.58      154.63     18.29 o
  -8   6   7      674.89      703.97     24.39 o
  -7   6   7     1655.11     1681.55     43.31 o
  -6   6   7       61.34       83.47     10.53 o
  -5   6   7      592.40      557.32     20.11 o
  -4   6   7        6.82        1.77      6.06 o
  -3   6   7       14.54        5.27      6.93 o
  -2   6   7       11.28        7.36      5.32 o
  -1   6   7       27.09       21.46      6.51 o
   0   6   7      703.88      770.31     22.76 o
   1   6   7      466.70      418.25     19.94 o
   2   6   7        4.61       -6.15      6.15 o
   3   6   7       91.04       99.36     11.66 o
 -11   7   7       51.21       55.98     15.52 o
 -10   7   7       59.31       78.70     15.52 o
  -9   7   7      305.01      312.58     23.83 o
  -8   7   7      461.54      450.58     28.27 o
  -7   7   7      112.96      139.07     11.04 o
  -6   7   7      169.14      169.49     12.07 o
  -5   7   7        0.58        0.06      5.44 o
  -4   7   7      967.97     1027.83     44.89 o
  -2   7   7        2.50       -5.13      5.13 o
  -1   7   7      145.82      148.71     12.58 o
   0   7   7       53.27       47.45      8.24 o
   1   7   7       76.03       59.96      8.88 o
   2   7   7      299.80      312.71     16.46 o
 -11   8   7      188.55      202.29     23.28 o
 -10   8   7       91.87      103.64     17.18 o
  -9   8   7       34.82       31.59     12.75 o
  -8   8   7      255.01      241.64     21.61 o
  -7   8   7      481.78      454.67     19.01 o
  -6   8   7      487.74      434.18     18.70 o
  -5   8   7      462.52      484.08     20.11 o
  -4   8   7       28.76       10.81      7.45 o
  -3   8   7       31.83        8.25     17.73 o
  -2   8   7      254.32      283.46     14.14 o
  -1   8   7      279.46      303.78     14.52 o
   0   8   7       12.50       -4.24      6.96 o
 -10   9   7      398.01      407.90     29.37 o
  -9   9   7      254.73      277.11     26.05 o
  -8   9   7       61.79       52.65     14.96 o
  -7   9   7      227.13      251.06     24.39 o
  -6   9   7      115.05      103.14     11.12 o
  -5   9   7       48.81       41.65     10.81 o
  -4   9   7       29.46       18.66      8.81 o
  -3   9   7       40.62       38.74      9.60 o
  -2   9   7      157.23      175.58     13.06 o
  -1   9   7       88.75       68.99     12.07 o
  -9  10   7        0.60       -9.42     10.53 o
  -8  10   7        0.47       -3.88     11.08 o
  -7  10   7      368.42      298.17     25.49 o
  -6  10   7      927.57      876.22     45.45 o
  -5  10   7      142.28      124.81     14.96 o
  -4  10   7        9.03       10.16      8.81 o
  -3  10   7      133.73      133.48     12.04 o
   0 -14   8       99.37      107.52     21.61 o
   1 -14   8       58.04       63.18     18.29 o
   2 -14   8      462.65      456.12     33.81 o
   3 -14   8       19.37       15.52     14.96 o
   4 -14   8       18.51        0.99      8.91 o
   5 -14   8        1.94       -2.37      8.52 o
  -2 -13   8      227.26      225.37     34.64 o
  -1 -13   8       63.20       56.53     18.84 o
   0 -13   8      175.66      244.41     27.16 o
   1 -13   8      192.20      178.46     22.72 o
   2 -13   8        1.89        4.99     13.86 o
   3 -13   8      139.08      163.49     18.84 o
   4 -13   8        6.59       -1.05      7.58 o
   5 -13   8      102.47      129.84     13.65 o
   6 -13   8      673.05      715.79     47.94 o
  -4 -12   8      209.92      203.40     22.17 o
  -3 -12   8      291.48      257.62     17.71 o
  -2 -12   8      171.61      210.96     15.56 o
  -1 -12   8        5.53        3.21      8.30 o
   0 -12   8       86.84       64.84     18.84 o
   1 -12   8      368.80      370.77     28.82 o
   2 -12   8     1341.11     1345.23     39.27 o
   3 -12   8        2.94        6.26      7.86 o
   4 -12   8        5.80        1.28      7.57 o
   5 -12   8      120.03       41.80     42.95 o
   6 -12   8      269.68      312.91     19.95 o
   7 -12   8      532.98      541.48     27.43 o
  -5 -11   8       60.45       53.40     14.41 o
  -4 -11   8        5.40       -0.93      8.90 o
  -3 -11   8      363.96      350.23     18.90 o
  -2 -11   8      938.96      943.68     30.74 o
  -1 -11   8        9.39       -6.74      7.05 o
   0 -11   8       16.37       -5.54     13.86 o
   1 -11   8       14.07       20.77      7.58 o
   2 -11   8        6.67        0.55      6.93 o
   3 -11   8      751.05      767.92     30.76 o
   4 -11   8       14.19       19.90      7.97 o
   5 -11   8      129.00      151.29     16.07 o
   6 -11   8      170.07      196.55     14.89 o
   7 -11   8       28.36       23.56      9.55 o
   8 -11   8       22.50       24.54      9.99 o
  -6 -10   8       27.47       33.18     10.92 o
  -5 -10   8       15.85       11.45      9.71 o
  -4 -10   8      135.15      123.23     12.90 o
  -3 -10   8        5.79       10.59      7.89 o
  -2 -10   8      492.03      501.27     20.77 o
  -1 -10   8      119.45      112.16     10.76 o
   0 -10   8      109.97      137.46     26.88 o
   1 -10   8       53.19       50.94      8.38 o
   2 -10   8      706.27      672.13     23.27 o
   3 -10   8      438.15      418.06     18.22 o
   5 -10   8       74.56       64.67     12.19 o
   6 -10   8        8.45        5.93      7.97 o
   7 -10   8      727.20      758.72     28.02 o
   8 -10   8      358.87      371.03     30.48 o
  -7  -9   8       43.33       33.75     11.57 o
  -6  -9   8      487.42      562.51     24.35 o
  -5  -9   8      195.83      205.83     15.54 o
  -4  -9   8        1.10       -6.77      6.77 o
  -3  -9   8       35.06       16.23      8.61 o
  -2  -9   8       16.09       22.10      7.69 o
  -1  -9   8      830.06      936.10     28.36 o
   0  -9   8     2160.14     2265.62     55.13 o
   1  -9   8        3.27       -0.58      4.13 o
   2  -9   8      613.04      617.38     21.62 o
   3  -9   8      913.95      904.09     28.18 o
   4  -9   8     1505.46     1589.71     43.09 o
   6  -9   8      227.52      215.59     20.51 o
   7  -9   8      252.43      253.28     23.28 o
   8  -9   8        3.98       12.75     11.08 o
  -7  -8   8        0.08       -6.57      8.20 o
  -6  -8   8       63.68       63.04     11.04 o
  -5  -8   8      973.91     1076.91     33.85 o
  -4  -8   8     1845.10     1959.73     50.72 o
  -3  -8   8      120.34      149.53     12.12 o
  -2  -8   8      127.30      119.54     10.76 o
  -1  -8   8     1144.74     1171.54     29.67 o
   0  -8   8     1265.92     1262.56     27.18 o
   1  -8   8      418.34      415.74     12.45 o
   2  -8   8       81.50       97.36      9.05 o
   3  -8   8      106.94        4.16      4.31 o
   4  -8   8       15.63        6.17      6.12 o
   5  -8   8      617.62      650.67     23.32 o
   6  -8   8       89.98       72.05     13.30 o
   7  -8   8       43.58       30.48     11.64 o
   8  -8   8      122.58      121.93     18.29 o
  -8  -7   8      193.50      222.49     17.67 o
  -7  -7   8      260.26      237.33     19.95 o
  -6  -7   8       22.63        6.32      8.30 o
  -5  -7   8      101.76       85.55     10.64 o
  -4  -7   8       97.77       85.33     10.52 o
  -3  -7   8       10.07        9.14      6.34 o
  -2  -7   8       40.19       36.94     10.81 o
  -1  -7   8      435.47      459.96     13.08 o
   0  -7   8     2529.73     2570.02     57.78 o
   1  -7   8      345.83      363.44     12.77 o
   2  -7   8        3.33        0.53      4.10 o
   3  -7   8      168.64      162.29     13.02 o
   4  -7   8       20.48        2.77      7.20 o
   5  -7   8      524.32      501.57     27.71 o
   6  -7   8      211.28      198.96     18.84 o
   7  -7   8       14.38       -8.87      8.87 o
   8  -7   8        6.19       -1.11      9.98 o
  -9  -6   8      114.49      139.64     15.18 o
  -8  -6   8      389.78      388.11     20.24 o
  -7  -6   8      521.15      525.73     22.23 o
  -6  -6   8      604.90      626.88     23.81 o
  -5  -6   8      216.12      217.48     18.84 o
  -4  -6   8     1836.23     1880.10     47.80 o
  -3  -6   8     4157.21     4331.96     96.56 o
  -2  -6   8     2132.67     2182.83     41.74 o
  -1  -6   8      154.48      135.33     15.39 o
   0  -6   8       11.36        4.57      3.86 o
   1  -6   8     4491.93     4472.57    134.12 o
   2  -6   8     4873.20     4483.65     96.43 o
   3  -6   8       78.51       88.52      9.70 o
   4  -6   8      462.56      425.08     23.28 o
   5  -6   8      217.93      174.94     11.56 o
   6  -6   8      638.71      575.83     31.04 o
   7  -6   8      246.83      272.68     21.61 o
   8  -6   8        7.43        1.66      9.98 o
  -9  -5   8       11.50       -4.91      8.71 o
  -8  -5   8      403.70      465.84     21.03 o
  -7  -5   8      659.39      712.53     25.64 o
  -6  -5   8      286.95      299.28     21.34 o
  -5  -5   8     1027.10     1067.66     31.40 o
  -4  -5   8     2519.83     2665.16     78.14 o
  -2  -5   8     3765.34     3699.69     66.87 o
  -1  -5   8      361.62      350.27     12.15 o
   0  -5   8       35.26       28.87      4.70 o
   1  -5   8      138.68      120.48      8.03 o
   2  -5   8        1.86       -0.61      6.10 o
   3  -5   8      986.62      962.72     26.12 o
   4  -5   8       11.12        3.88      7.20 o
   5  -5   8     1576.77     1585.06     60.41 o
   6  -5   8      243.88      263.81     19.95 o
   7  -5   8        4.01       -7.76      8.31 o
   8  -5   8       46.34       49.33     13.30 o
 -10  -4   8      432.30      455.47     22.90 o
  -9  -4   8        1.12       -5.01      8.39 o
  -8  -4   8      244.00      289.20     19.67 o
  -7  -4   8       74.74       75.18     10.25 o
  -6  -4   8      620.44      701.95     24.15 o
  -5  -4   8       69.57       77.42     18.57 o
  -4  -4   8      149.65      150.75     13.30 o
  -3  -4   8     1449.20     1403.26     28.34 o
  -2  -4   8     1400.10     1339.18     32.53 o
  -1  -4   8       88.69       86.99      6.66 o
   0  -4   8      973.51      916.57     25.77 o
   1  -4   8      960.74     1027.10     35.75 o
   2  -4   8     1340.68     1197.58     39.35 o
   3  -4   8      223.99      224.77     11.12 o
   4  -4   8      990.16      879.33     25.56 o
   5  -4   8      239.19      232.22     18.29 o
   6  -4   8       56.78       31.04      9.98 o
   7  -4   8      169.58      184.00     19.40 o
   8  -4   8      189.13      150.75     19.40 o
 -10  -3   8       16.72       18.51      9.22 o
  -9  -3   8       42.64       53.36     10.24 o
  -8  -3   8       45.69       34.83      9.19 o
  -7  -3   8      398.79      421.78     18.62 o
  -6  -3   8     3572.70     3650.12     83.34 o
  -5  -3   8      553.18      505.74     19.95 o
  -4  -3   8      141.75      135.57      6.81 o
  -3  -3   8      213.68      202.10      8.91 o
  -2  -3   8      453.26      431.93     13.91 o
  -1  -3   8     3605.28     3522.05     77.13 o
   0  -3   8      789.22      665.88     19.55 o
   1  -3   8      103.39      101.39      7.63 o
   2  -3   8      137.57      145.25      9.38 o
   3  -3   8      831.86      805.90     24.66 o
   4  -3   8      833.25      877.10     26.18 o
   5  -3   8      174.26      151.86     16.63 o
   6  -3   8       50.18       47.11     12.19 o
   7  -3   8       38.77       13.86     10.53 o
 -11  -2   8       29.13       11.64     10.15 o
 -10  -2   8      657.41      417.88     25.49 o
  -9  -2   8      412.08      444.49     20.35 o
  -8  -2   8      320.95      312.48     16.38 o
  -7  -2   8       16.10       11.71      7.28 o
  -6  -2   8       43.76       36.89     10.53 o
  -5  -2   8     2943.73     2982.95     74.54 o
  -4  -2   8     8607.95     8712.96    181.73 o
  -3  -2   8        4.40        0.83      3.60 o
  -2  -2   8     2557.54     2696.90     60.71 o
  -1  -2   8      372.11      344.12     12.73 o
   0  -2   8      499.02      502.91     16.45 o
   1  -2   8      499.76      451.90     15.84 o
   2  -2   8      102.84       91.91      8.23 o
   3  -2   8     2548.46     2536.09     60.04 o
   4  -2   8      543.98      542.16     19.94 o
   5  -2   8      238.47      252.47     11.73 o
   6  -2   8      112.50      108.07     16.07 o
   7  -2   8      134.18       99.76     16.07 o
 -11  -1   8      141.51      199.32     50.99 o
 -10  -1   8      377.81      387.18     19.67 o
  -9  -1   8       10.09        6.61      7.46 o
  -8  -1   8      643.76      397.37     22.72 o
  -7  -1   8        7.83        0.00      5.95 o
  -6  -1   8     1823.89     1810.63     60.96 o
  -5  -1   8     1414.16     1582.52     38.60 o
  -4  -1   8       21.93       23.39      4.89 o
  -3  -1   8      723.03      727.17     20.76 o
  -2  -1   8      166.33      164.31     10.25 o
  -1  -1   8     2256.38     2101.06     49.52 o
   0  -1   8      963.66      956.79     26.40 o
   1  -1   8       13.76       12.04      4.89 o
   2  -1   8      139.18      134.47      9.99 o
   3  -1   8     1773.44     1904.36     45.87 o
   4  -1   8      216.41      234.91     11.14 o
   5  -1   8      283.43      285.73     15.21 o
   6  -1   8       95.51       82.28     10.77 o
   7  -1   8       19.66       18.29     12.19 o
 -11   0   8        9.16       -8.79      8.79 o
 -10   0   8      111.26      102.40     11.83 o
  -9   0   8      205.83      201.92     13.70 o
  -8   0   8     1107.48     1096.50     31.50 o
  -7   0   8      268.38      264.36     21.06 o
  -6   0   8       48.64       41.91      6.46 o
  -5   0   8     1718.20     1659.03     41.29 o
  -4   0   8     2028.75     1904.27     45.41 o
  -3   0   8     1674.92     1535.51     37.96 o
  -2   0   8      353.35      310.89     16.35 o
  -1   0   8        5.28        7.20      4.70 o
   0   0   8       47.18       59.32      7.05 o
   1   0   8      797.88      811.19     24.83 o
   2   0   8     1374.75     1524.92     33.34 o
   3   0   8        4.73       -2.10      5.17 o
   4   0   8        2.10        5.73      5.58 o
   5   0   8        1.87       -1.40      5.97 o
   6   0   8        0.94        1.77      6.69 o
 -11   1   8      100.32       96.28     12.62 o
 -10   1   8      105.79      107.26     11.56 o
  -9   1   8        3.67        2.61      6.63 o
  -8   1   8      514.79      416.73     27.43 o
  -7   1   8     2170.84     2205.56     52.29 o
  -6   1   8     1547.79     1305.51    220.30 o
  -5   1   8       51.97       49.86      7.48 o
  -4   1   8      969.51      933.10     27.16 o
  -3   1   8      227.02      195.36     16.07 o
  -2   1   8     2238.11     2312.23     54.98 o
  -1   1   8        1.84       -3.05      4.31 o
   0   1   8      146.35      178.03     11.52 o
   1   1   8      360.25      371.98     13.63 o
   2   1   8       55.51       64.42      7.56 o
   3   1   8      244.86      228.16     12.76 o
   4   1   8      260.00      304.57     18.10 o
   5   1   8      316.29      305.78     17.58 o
   6   1   8      441.79      438.12     17.56 o
 -11   2   8      409.40      438.15     24.39 o
 -10   2   8      107.92      112.80     11.12 o
  -9   2   8      290.25      365.78     22.17 o
  -8   2   8      953.95     1009.47     39.63 o
  -7   2   8      115.81      116.52      9.41 o
  -6   2   8      268.99      230.68     49.33 o
  -5   2   8       29.55       25.97      6.37 o
  -4   2   8     1623.29     1615.55     40.88 o
  -3   2   8     3254.71     3457.41     78.27 o
  -2   2   8     1296.74     1375.74     36.78 o
  -1   2   8        4.71       17.73      5.88 o
   0   2   8       31.67       40.46      7.63 o
   1   2   8     2652.69     2882.98     57.58 o
   2   2   8      907.98      986.55     25.55 o
   3   2   8      205.45      209.98     12.10 o
   4   2   8        7.02       -4.93      5.84 o
   5   2   8       24.86       20.10     13.62 o
 -10   3   8        5.13        7.76      9.98 o
  -9   3   8       67.08       80.92     12.75 o
  -8   3   8        2.10        0.83      5.49 o
  -7   3   8      578.99      594.15     20.11 o
  -6   3   8      733.22      709.92     22.47 o
  -5   3   8      185.09      184.55     16.07 o
  -4   3   8       86.12       94.73      8.99 o
  -3   3   8     2470.35     2663.59     63.18 o
  -2   3   8      882.60     1012.59     29.93 o
  -1   3   8        4.76        6.28      5.84 o
   0   3   8      773.54      827.21     22.56 o
   1   3   8      125.50      143.64     10.30 o
   2   3   8        1.54       -2.40      5.50 o
   3   3   8        6.57        6.29      5.90 o
   4   3   8       18.60       15.47      7.63 o
  -9   4   8       94.05      109.06      9.99 o
  -8   4   8       78.50       92.40      9.98 o
  -7   4   8      174.09      175.87     11.83 o
  -6   4   8      396.94      401.15     16.18 o
  -5   4   8      306.76      253.01     20.78 o
  -4   4   8     2058.05     2199.02     54.15 o
  -3   4   8      127.87      162.57     11.91 o
  -2   4   8      673.70      724.71     24.43 o
  -1   4   8        0.77        6.55      6.39 o
   0   4   8        0.57       -5.14      5.14 o
   1   4   8       11.88        1.02      5.97 o
   2   4   8       27.18       17.82      6.97 o
   3   4   8      301.23      309.01     14.67 o
 -10   5   8      170.91      160.72     18.84 o
  -9   5   8       26.72       21.32      7.42 o
  -8   5   8      369.97      366.71     15.94 o
  -7   5   8       77.87       82.30      9.38 o
  -6   5   8     1093.85     1057.26     30.67 o
  -5   5   8      236.71      202.19     12.30 o
  -4   5   8      192.09      203.16     14.69 o
  -3   5   8        9.21        6.04      6.23 o
  -2   5   8        2.03       -2.41      6.06 o
  -1   5   8      569.53      657.96     22.58 o
   0   5   8     1054.06     1179.33     30.11 o
   1   5   8       15.61       19.01      7.32 o
   2   5   8       25.85        6.37     10.25 o
   3   5   8      228.11      261.77     17.29 o
 -10   6   8     1079.91     1137.81     50.99 o
  -9   6   8     1271.84     1229.81     52.65 o
  -8   6   8      497.99      517.11     30.20 o
  -7   6   8       43.58       35.82      7.57 o
  -6   6   8      176.23      176.54     12.70 o
  -5   6   8     2192.49     2236.80     55.94 o
  -3   6   8      152.40      172.55     13.31 o
  -2   6   8        4.49        2.64     10.53 o
  -1   6   8       36.57       39.43      7.84 o
   0   6   8       36.28       25.07      7.66 o
   1   6   8      133.18      149.87     11.99 o
   2   6   8        0.27       -6.87      6.87 o
 -11   7   8        7.07       22.72     13.30 o
 -10   7   8        2.08        3.33     10.53 o
  -9   7   8      269.09      253.28     22.72 o
  -8   7   8      256.55      229.81     14.11 o
  -7   7   8       15.66        1.36      9.42 o
  -6   7   8        9.30        1.91      6.46 o
  -5   7   8      215.78      227.00     14.36 o
  -4   7   8      401.97      392.80     18.31 o
  -3   7   8       59.09       57.45      9.99 o
  -2   7   8        1.20       -2.30      7.42 o
  -1   7   8       71.19       88.82      9.89 o
   0   7   8       58.72       47.88      8.70 o
 -10   8   8       21.32       21.61     12.75 o
  -9   8   8      119.26      132.46     18.84 o
  -8   8   8      220.60      255.49     22.72 o
  -7   8   8       45.88       47.47      9.15 o
  -6   8   8        3.12       -1.71      7.02 o
  -5   8   8       35.61       25.83      9.98 o
  -4   8   8      203.32      214.96     15.84 o
  -3   8   8      313.29      389.53     19.49 o
  -2   8   8      261.20      258.82     14.89 o
  -1   8   8       17.37       10.95      8.31 o
  -9   9   8        8.34       14.41     11.64 o
  -8   9   8       65.18       70.39     16.07 o
  -7   9   8      665.51      616.29     36.58 o
  -6   9   8      438.47      387.29     18.93 o
  -5   9   8       48.69       27.52      9.20 o
  -4   9   8        9.38        2.46      8.42 o
   0 -14   9      115.93      114.17     22.72 o
   1 -14   9      183.75      170.70     23.28 o
   2 -14   9       24.59       25.49     16.07 o
   3 -14   9      204.71      170.70     23.83 o
   4 -14   9      440.42      480.75     22.96 o
  -2 -13   9        1.62        8.31     16.63 o
  -1 -13   9        8.83        6.65     17.18 o
   0 -13   9       79.60      104.75     21.06 o
   1 -13   9      549.52      530.39     35.47 o
   2 -13   9      127.70      114.72     20.51 o
   3 -13   9       56.94       41.46     10.10 o
   4 -13   9       42.19       48.36     10.73 o
   5 -13   9       54.92       77.82     12.07 o
   6 -13   9       81.05      104.81     13.52 o
  -3 -12   9      298.42      295.01     18.37 o
  -2 -12   9       83.17       72.66     11.72 o
  -1 -12   9       68.19       59.86     18.29 o
   0 -12   9        8.77        3.88     14.41 o
   1 -12   9       70.26       83.13     18.29 o
   2 -12   9      197.49      219.77     15.44 o
   3 -12   9        9.88       19.13      8.10 o
   4 -12   9      446.11      485.44     21.68 o
   6 -12   9       22.01       15.36      9.55 o
  -5 -11   9       25.68       29.01     15.24 o
  -4 -11   9      188.06      183.89     16.63 o
  -3 -11   9      253.61      255.92     16.36 o
  -2 -11   9        9.55        7.08      7.97 o
  -1 -11   9       10.41        2.59      7.63 o
   0 -11   9      173.93      176.24     22.17 o
   1 -11   9      459.44      420.10     29.37 o
   2 -11   9      173.12      213.39     16.07 o
   3 -11   9       20.92       21.69      7.98 o
   4 -11   9      223.73      226.14     14.36 o
   5 -11   9       61.62       54.94     16.63 o
   6 -11   9      245.32      268.36     16.57 o
   7 -11   9      208.32      255.01     17.62 o
  -6 -10   9      328.58      318.37     19.44 o
  -5 -10   9       38.42       27.82     10.46 o
  -4 -10   9       20.86       10.36      9.19 o
  -3 -10   9      272.27      273.92     32.42 o
  -2 -10   9      804.79      842.63     27.96 o
  -1 -10   9      607.51      673.97     23.97 o
   0 -10   9       42.00       33.68     17.46 o
   1 -10   9      501.36      511.33     19.84 o
   2 -10   9      281.75      297.50     15.44 o
   3 -10   9      677.80      663.87     24.15 o
   4 -10   9       86.30       50.15     38.24 o
   5 -10   9       77.76       49.19     45.45 o
   6 -10   9      105.39       59.96     40.18 o
   7 -10   9        7.00       10.53     10.53 o
  -7  -9   9       47.46       42.22     17.18 o
  -6  -9   9       53.60       54.33     14.96 o
  -5  -9   9      515.14      553.60     23.42 o
  -4  -9   9        0.72       -8.31      8.31 o
  -3  -9   9     1626.96     1652.01     46.55 o
  -2  -9   9      261.07      281.68     15.56 o
  -1  -9   9      382.92      366.75     16.60 o
   0  -9   9      335.58      370.20     12.76 o
   1  -9   9        9.09       18.26     16.07 o
   2  -9   9     1619.62     1669.30     44.42 o
   4  -9   9      333.19      309.05     15.94 o
   5  -9   9      122.64      111.37     11.12 o
   6  -9   9      788.81      834.65     40.46 o
   7  -9   9      587.33      570.84     33.25 o
  -7  -8   9      350.04      369.43     21.34 o
  -6  -8   9      404.49      385.95     19.83 o
  -5  -8   9        6.63        3.21      7.89 o
  -4  -8   9        0.04       -2.45     10.53 o
  -3  -8   9      507.14      505.38     23.55 o
  -2  -8   9     2078.35     2242.15     55.61 o
  -1  -8   9     1194.97     1206.99     26.54 o
   0  -8   9        4.35        2.08      4.51 o
   1  -8   9       80.37       59.56      8.55 o
   2  -8   9      940.73     1032.68     30.28 o
   3  -8   9      521.22      338.07     20.51 o
   4  -8   9      245.95      227.23     17.73 o
   5  -8   9       68.11       61.52     12.19 o
   6  -8   9        1.17       -4.43      8.87 o
   7  -8   9        1.26        2.22      9.98 o
  -8  -7   9       39.79       35.26     10.87 o
  -7  -7   9        1.28        1.36     14.69 o
  -6  -7   9      193.13      221.85     15.84 o
  -5  -7   9      739.23      747.09     34.36 o
  -4  -7   9      199.26      193.12     13.86 o
  -3  -7   9      404.83      452.97     21.06 o
  -2  -7   9      343.89      338.00     15.44 o
  -1  -7   9       37.44       27.23      8.34 o
   0  -7   9      965.06      950.94     21.79 o
   1  -7   9     1179.85     1102.37     32.01 o
   2  -7   9      438.61      419.38     14.75 o
   3  -7   9      223.70      198.36     11.16 o
   4  -7   9       66.32       44.34     11.08 o
   5  -7   9       58.91       30.48     10.53 o
   6  -7   9       99.13      116.39     16.07 o
   7  -7   9       35.68       26.60     11.08 o
  -9  -6   9       92.69       78.89     28.82 o
  -8  -6   9      332.37      328.78     19.04 o
  -7  -6   9      202.66      231.24     16.33 o
  -6  -6   9      138.76      135.95     12.62 o
  -5  -6   9      798.87      826.68     27.46 o
  -4  -6   9        6.83        1.81      6.34 o
  -2  -6   9       47.39       48.66      5.59 o
  -1  -6   9     1283.49     1226.53     31.15 o
   0  -6   9     1454.90     1482.97     95.33 o
   1  -6   9     1315.98     1311.24     33.25 o
   2  -6   9        5.77        5.82      4.70 o
   3  -6   9       10.84       24.94      8.87 o
   4  -6   9     1709.25     1604.46     60.96 o
   5  -6   9      445.85      397.37     24.39 o
   6  -6   9       29.33       17.18      8.87 o
   7  -6   9       40.73       26.05     11.64 o
  -9  -5   9      645.34      803.62     30.14 o
  -8  -5   9      157.87      176.61     18.29 o
  -7  -5   9       45.98       54.49     10.05 o
  -6  -5   9       58.11       46.17      9.59 o
  -5  -5   9       46.76       38.09      7.89 o
  -3  -5   9     2053.95     2056.77     50.00 o
  -2  -5   9      105.96      108.58      7.57 o
  -1  -5   9       19.03       18.01      4.65 o
   0  -5   9     2659.58     2673.77     60.68 o
   1  -5   9     2955.08     2685.28     61.22 o
   2  -5   9      568.67      512.24     17.28 o
   3  -5   9       52.64       39.73      6.66 o
   4  -5   9       45.92       31.59     10.53 o
   5  -5   9       94.42      104.75     14.41 o
   6  -5   9      207.37      213.37     19.40 o
   7  -5   9       11.64        4.43      9.98 o
 -10  -4   9       22.25       10.16     10.05 o
  -9  -4   9       94.29      108.35     13.17 o
  -8  -4   9      704.36      748.85     26.90 o
  -7  -4   9     1038.06     1125.09     34.21 o
  -6  -4   9        2.13       -3.83      6.20 o
  -5  -4   9      349.22      363.67     15.69 o
  -4  -4   9      405.62      404.58     21.06 o
  -3  -4   9     1385.05     1380.53     34.09 o
  -2  -4   9      615.31      602.00     18.03 o
  -1  -4   9      149.38      138.52      8.20 o
   0  -4   9      156.33      140.54      8.62 o
   1  -4   9      183.35      156.54      9.20 o
   2  -4   9      299.13      295.92     14.96 o
   3  -4   9      275.51      246.80     12.07 o
   4  -4   9       89.29       82.98      8.99 o
   5  -4   9      175.71      184.55     18.84 o
   6  -4   9      288.65      249.95     21.61 o
   7  -4   9       15.92        4.43     11.08 o
 -10  -3   9      102.14       97.59     14.69 o
  -9  -3   9       36.32       38.80     10.05 o
  -8  -3   9       28.09       27.78      9.19 o
  -7  -3   9        6.23        1.06      6.76 o
  -6  -3   9      268.34      248.29     13.71 o
  -5  -3   9     1164.83     1174.94     43.78 o
  -4  -3   9      253.82      258.88     10.89 o
  -3  -3   9     1354.37     1238.96     31.35 o
  -2  -3   9      182.04      164.85      8.99 o
  -1  -3   9       55.96       46.14      6.06 o
   0  -3   9        0.21       -1.11      3.92 o
   1  -3   9       42.25       23.65      6.65 o
   2  -3   9     1961.13     1910.67     47.08 o
   3  -3   9     1105.78     1152.05     32.35 o
   4  -3   9        7.20        7.26     14.13 o
   5  -3   9       34.50        0.55      9.42 o
   6  -3   9      428.40      453.35     29.37 o
   7  -3   9      202.59      176.24     21.06 o
 -10  -2   9        6.08       -8.36      8.87 o
  -9  -2   9      102.90       98.32     11.83 o
  -8  -2   9      474.31      432.89     62.63 o
  -7  -2   9     2282.18     2381.15     58.29 o
  -6  -2   9     1935.44     1924.80     65.40 o
  -5  -2   9      445.76      410.60     19.12 o
  -4  -2   9       91.41      102.87      8.03 o
  -3  -2   9      417.83      375.98     13.91 o
  -2  -2   9     1487.45     1278.40     41.84 o
  -1  -2   9     1235.72     1224.78     32.11 o
   0  -2   9       75.49       69.16      7.24 o
   1  -2   9       32.45       37.89      6.66 o
   2  -2   9      601.81      658.73     35.47 o
   3  -2   9      646.39      647.32     22.08 o
   4  -2   9       70.08       68.71      9.20 o
   5  -2   9      116.28       98.95     10.95 o
   6  -2   9        9.20       11.08     11.64 o
 -11  -1   9      291.67      335.49     42.40 o
 -10  -1   9      533.02      657.57     25.33 o
  -9  -1   9        1.80       -5.70      5.70 o
  -8  -1   9       37.52       35.53      8.38 o
  -7  -1   9       20.47       16.07      8.31 o
  -6  -1   9     2388.71     2494.53     81.47 o
  -5  -1   9     3298.21     3062.76    110.29 o
  -4  -1   9      331.02      342.65     13.52 o
  -3  -1   9      272.59      267.21     11.76 o
  -2  -1   9       57.76       52.79      6.85 o
  -1  -1   9       67.16       53.29      6.85 o
   0  -1   9      193.91      178.78     10.95 o
   1  -1   9      221.02      227.64     12.34 o
   2  -1   9      631.97      656.13     26.60 o
   3  -1   9      151.87      158.43     12.30 o
   4  -1   9        3.40        1.49      5.09 o
   5  -1   9       36.52       18.62      6.80 o
   6  -1   9       65.34       53.76     14.96 o
 -11   0   9      109.14      118.19     24.94 o
 -10   0   9        1.08        4.76     11.92 o
  -9   0   9        5.40       -4.38      7.28 o
  -8   0   9       52.71       -1.66      6.10 o
  -7   0   9       56.69       48.77     10.53 o
  -6   0   9      386.36      385.31     14.89 o
  -5   0   9      722.54      699.59     39.07 o
  -4   0   9       28.21       30.54      6.06 o
  -3   0   9      137.84      153.09      9.94 o
  -2   0   9      348.86      364.22     16.63 o
  -1   0   9      520.25      592.73     20.16 o
   0   0   9      233.88      280.46     13.70 o
   1   0   9     1069.41     1149.36     32.86 o
   2   0   9        2.67        5.31     13.86 o
   3   0   9      162.71      190.36     11.26 o
   4   0   9      186.96      203.28     12.32 o
   5   0   9      347.25      351.71     25.79 o
 -11   1   9        5.58       10.53     12.19 o
 -10   1   9      330.64      327.54     22.72 o
  -9   1   9      484.28      550.34     28.82 o
  -8   1   9       51.51       67.61     12.19 o
  -7   1   9       48.01       17.62     19.40 o
  -6   1   9      116.73      112.19      9.20 o
  -5   1   9     1019.53      980.55     27.79 o
  -4   1   9     2130.99     2096.78     50.87 o
  -3   1   9     2774.81     2746.56     64.39 o
  -2   1   9       22.56        6.93      5.49 o
  -1   1   9       99.33      122.42     10.19 o
   0   1   9      698.68      711.86     24.04 o
   1   1   9     2948.20     3230.34     76.49 o
   2   1   9       29.05       13.13      6.15 o
   3   1   9      129.97      126.59     10.05 o
   4   1   9       38.13       28.01      7.60 o
   5   1   9       23.40        1.59      7.01 o
 -11   2   9       10.65       -1.44     12.19 o
 -10   2   9        8.97       -8.31      9.42 o
  -9   2   9      469.06      445.04     24.39 o
  -8   2   9     2531.03     2440.08     91.72 o
  -7   2   9     1178.67     1091.61     43.51 o
  -6   2   9     1794.92     1751.39     78.70 o
  -5   2   9      275.23      237.08     12.13 o
  -4   2   9     1809.86     1950.99     48.69 o
  -3   2   9     1363.64     1508.32     39.88 o
  -2   2   9       20.11       25.96      6.85 o
  -1   2   9      261.21      310.46     15.27 o
   0   2   9      552.66      652.09     29.10 o
   1   2   9      151.06      163.49     17.73 o
   2   2   9      452.00      501.54     17.45 o
   3   2   9       10.83       10.94      6.62 o
   4   2   9       56.15       90.12     10.36 o
 -10   3   9       90.35      116.94     15.52 o
  -9   3   9      171.50      207.28     18.29 o
  -8   3   9       23.90       27.46     12.19 o
  -7   3   9      119.80      154.36     11.16 o
  -5   3   9     1290.45     1267.33     34.99 o
  -4   3   9     1424.05     1426.66     38.53 o
  -3   3   9     1532.57     1687.24     44.42 o
  -2   3   9        8.04        4.71      5.88 o
  -1   3   9      537.53      573.72     21.90 o
   0   3   9      766.14      935.58     30.32 o
   1   3   9      260.95      274.21     13.16 o
   2   3   9      257.27      255.18     13.83 o
   3   3   9      187.67      214.03     13.61 o
 -10   4   9      129.94      114.72     16.07 o
  -9   4   9       44.01       49.80      8.59 o
  -8   4   9      314.55      308.49     28.82 o
  -7   4   9      139.16      158.84     11.83 o
  -6   4   9        3.67       -4.89      4.89 o
  -5   4   9      138.19      134.76     18.57 o
  -4   4   9        0.86        3.33      5.88 o
  -3   4   9      157.31      139.83     13.30 o
  -2   4   9      931.43     1106.77     33.46 o
  -1   4   9      691.93      784.80     27.22 o
   0   4   9        0.57       -5.58      5.58 o
   1   4   9      196.78      201.95     12.96 o
   2   4   9       38.18       30.42      7.99 o
   3   4   9       36.67       30.91     11.45 o
 -10   5   9      331.10      366.89     26.60 o
  -9   5   9        1.22       -5.54      9.42 o
  -8   5   9      113.84      129.81     12.47 o
  -7   5   9       71.26       69.41      8.91 o
  -6   5   9      316.44      358.70     16.57 o
  -4   5   9       11.79        1.43      6.46 o
  -3   5   9      224.38      258.72     17.73 o
  -2   5   9       33.71       21.27      8.04 o
  -1   5   9        3.58       -3.60      6.66 o
   0   5   9      333.44      350.87     15.31 o
   1   5   9       19.59       13.69      7.72 o
   2   5   9      779.83      854.36     42.53 o
 -10   6   9      114.39       98.10     17.18 o
  -9   6   9      268.07      334.19     26.05 o
  -8   6   9       83.47      105.55     11.28 o
  -7   6   9      412.66      393.52     17.67 o
  -6   6   9      196.35      208.34     14.09 o
  -5   6   9       52.14       53.02      9.98 o
  -4   6   9      192.91      196.84     14.30 o
  -3   6   9        0.69       -0.49      7.24 o
  -2   6   9      505.85      599.65     51.27 o
  -1   6   9      144.68      163.50     14.27 o
   0   6   9       28.59       24.16      8.04 o
   1   6   9       27.73       10.53     17.73 o
 -10   7   9      441.10      484.39     32.70 o
  -9   7   9      227.30      256.05     25.49 o
  -8   7   9       54.48       46.65      9.15 o
  -7   7   9      361.31      335.18     16.73 o
  -6   7   9     1342.50     1277.71     38.09 o
  -5   7   9      765.34      794.84     28.48 o
  -4   7   9      119.21      106.42     11.91 o
  -3   7   9        8.15        0.43      7.24 o
  -2   7   9        3.34        0.38     13.02 o
  -1   7   9       30.58       15.14      7.73 o
  -9   8   9       15.85        7.76     12.19 o
  -8   8   9      130.89      134.67     19.40 o
  -7   8   9      257.79      269.46     21.34 o
  -6   8   9      200.76      209.39     15.69 o
  -5   8   9      463.40      422.71     23.83 o
  -4   8   9       38.47       -5.36      8.87 o
  -3   8   9       16.35       17.55      9.20 o
  -2   8   9        5.26        0.00     12.75 o
  -7   9   9        0.98        1.66     11.08 o
  -6   9   9       10.51       -0.44      8.12 o
  -5   9   9      131.49      136.43     14.27 o
   1 -14  10        2.39       -7.76     16.07 o
   2 -14  10      300.93      355.81     32.14 o
  -2 -13  10      417.12      406.24     34.92 o
  -1 -13  10      470.51      522.63     39.35 o
   0 -13  10       47.69       46.00     18.29 o
   1 -13  10        5.61      -10.53     13.86 o
   2 -13  10        6.07       12.19     15.52 o
   3 -13  10      549.40      594.14     25.33 o
   4 -13  10      661.69      721.34     28.14 o
   5 -13  10        2.39       -0.43      9.14 o
  -3 -12  10        4.62       -9.06     10.25 o
  -2 -12  10       21.01       11.33      9.12 o
  -1 -12  10      517.31      569.18     38.80 o
   0 -12  10      475.10      473.30     34.36 o
   1 -12  10       18.53        3.88     13.86 o
   2 -12  10       21.54       15.03      8.66 o
   3 -12  10        0.79       -7.97     10.25 o
   4 -12  10       21.52       25.25      8.91 o
   5 -12  10       90.71       39.19     38.52 o
   6 -12  10        1.52        9.07      9.55 o
  -4 -11  10      189.96      232.57     31.04 o
  -3 -11  10      206.16      241.42     16.24 o
  -2 -11  10       36.41       35.95      9.94 o
  -1 -11  10       20.93       32.37      9.22 o
   0 -11  10      149.80      184.55     23.28 o
   1 -11  10       11.42       -2.77     11.64 o
   2 -11  10       59.89       56.42      9.59 o
   3 -11  10      175.50      176.14     14.11 o
   4 -11  10      148.99      182.37     14.48 o
   5 -11  10      200.71      191.21     20.51 o
   6 -11  10      238.64      234.43     23.83 o
  -6 -10  10       27.91       37.13     13.86 o
  -5 -10  10      187.21      200.75     18.57 o
  -4 -10  10      824.69      857.07     31.31 o
  -3 -10  10      669.35      686.01     27.99 o
  -2 -10  10        0.59       -0.55      7.97 o
  -1 -10  10       10.79        6.30      7.97 o
   0 -10  10        4.16        2.77     12.75 o
   1 -10  10      780.65      782.79     26.28 o
   2 -10  10     1545.05     1604.03     44.37 o
   3 -10  10       16.81        2.39      6.23 o
   4 -10  10       66.56       79.53     14.13 o
   5 -10  10      288.99      297.28     17.02 o
   6 -10  10      402.09      436.17     28.82 o
  -6  -9  10       23.96       10.36      9.43 o
  -5  -9  10       26.23       41.48     10.15 o
  -4  -9  10        0.40       -5.80      7.89 o
  -3  -9  10     1907.17     2006.59    101.70 o
  -2  -9  10     1993.07     2105.97     53.97 o
  -1  -9  10      135.95      133.94     13.58 o
   0  -9  10      364.40      347.92     12.41 o
   1  -9  10      204.01      131.07     60.69 o
   2  -9  10      402.76      404.50     17.82 o
   3  -9  10      409.36      416.69     18.31 o
   4  -9  10       12.35        0.55      8.87 o
   5  -9  10      118.77      136.89     17.18 o
   6  -9  10       10.83        3.88     10.53 o
   7  -9  10       78.83       79.81     17.18 o
  -7  -8  10       83.14       93.35     12.61 o
  -6  -8  10      266.56      290.55     17.97 o
  -5  -8  10      108.85       95.52     14.96 o
  -4  -8  10      152.89      168.99     15.24 o
  -3  -8  10      376.26      400.24     18.51 o
  -2  -8  10       22.07       18.95      7.79 o
  -1  -8  10      296.23      315.32     13.12 o
   0  -8  10      131.34      132.39      8.31 o
   1  -8  10      797.37      841.61     24.26 o
   2  -8  10      928.41      979.86     40.46 o
   3  -8  10        7.31       -1.66      7.76 o
   4  -8  10        0.50       -4.99      8.31 o
   5  -8  10        1.39       -3.33      8.31 o
   6  -8  10        5.24       -1.66      8.87 o
   7  -8  10      111.97      125.81     19.40 o
  -8  -7  10       11.18        4.14      9.64 o
  -7  -7  10      159.56      151.21     31.31 o
  -6  -7  10      304.76      324.23     17.84 o
  -5  -7  10        1.15        1.95      7.55 o
  -4  -7  10      570.82      584.11     22.48 o
  -2  -7  10     2076.84     2045.31     51.12 o
  -1  -7  10     1105.71     1132.19     25.46 o
   0  -7  10      994.63      974.31     26.83 o
   1  -7  10      287.83      301.30     12.91 o
   2  -7  10       25.19       37.69      9.42 o
   3  -7  10      795.52      717.71     33.81 o
   4  -7  10     1078.57     1062.99     46.00 o
   5  -7  10       81.94       65.40     12.75 o
   6  -7  10       63.01       63.18     13.30 o
   7  -7  10        1.45       -9.42      9.98 o
  -9  -6  10       79.71       83.18     27.71 o
  -8  -6  10        2.19       -6.76     12.47 o
  -7  -6  10      131.68      149.92     14.11 o
  -6  -6  10      503.37      526.04     21.78 o
  -5  -6  10     1096.13     1119.19     33.53 o
  -4  -6  10      303.08      334.19     20.51 o
  -3  -6  10      367.32      372.17     17.73 o
  -2  -6  10      168.68      184.16      9.77 o
  -1  -6  10     1126.17     1146.39     30.37 o
   0  -6  10     2331.74     2280.38     96.71 o
   1  -6  10      160.80      161.58     10.10 o
   2  -6  10      233.74      202.07     10.89 o
   3  -6  10      201.39      177.35     16.07 o
   4  -6  10       70.03       65.95     12.75 o
   5  -6  10      293.43      298.17     22.17 o
   6  -6  10       14.48        4.99      8.87 o
   7  -6  10      116.74      103.64     16.63 o
  -9  -5  10      448.94      516.10     24.06 o
  -8  -5  10      347.27      339.08     18.76 o
  -7  -5  10       46.56       39.70      9.83 o
  -6  -5  10      995.67      938.88     29.82 o
  -5  -5  10        1.15       -5.39      6.04 o
  -4  -5  10      698.22      691.94     36.58 o
  -3  -5  10      461.50      501.01     24.39 o
  -2  -5  10      663.93      702.18     25.49 o
  -1  -5  10      857.03      835.80     23.90 o
   0  -5  10      840.60      866.84     25.04 o
   1  -5  10        6.61        2.57      4.89 o
   2  -5  10       25.81       14.31      5.67 o
   3  -5  10      516.16      534.22     19.01 o
   4  -5  10       68.01       60.41     12.19 o
   5  -5  10      391.64      376.31     25.49 o
   6  -5  10      296.84      222.80     22.17 o
 -10  -4  10      182.49      186.36     17.12 o
  -9  -4  10      166.61      197.29     16.18 o
  -8  -4  10      115.72      122.91     13.02 o
  -7  -4  10      124.29      119.91     23.83 o
  -6  -4  10       31.00       24.67      7.89 o
  -5  -4  10      705.64      708.29     31.59 o
  -4  -4  10     1750.07     1682.05     58.75 o
  -3  -4  10       67.15       60.49      6.93 o
  -2  -4  10      207.78      238.48     11.16 o
  -1  -4  10        7.00       19.81      7.76 o
   0  -4  10      528.98      515.96     17.80 o
   1  -4  10      838.50      775.40     26.60 o
   2  -4  10     1048.08     1098.66     31.06 o
   3  -4  10       10.44        9.25      5.67 o
   4  -4  10      233.09      223.90     19.95 o
   5  -4  10       80.01       74.82     14.96 o
   6  -4  10      210.78      219.47     22.72 o
 -10  -3  10        3.93       -8.10      9.40 o
  -9  -3  10      197.55      220.11     16.18 o
  -7  -3  10      243.29      239.90     14.36 o
  -6  -3  10      208.90      214.48     16.63 o
  -5  -3  10       45.34       38.80      9.98 o
  -4  -3  10       60.99       58.82      6.78 o
  -3  -3  10     1505.62     1471.17     37.03 o
  -2  -3  10     2602.03     2700.90     62.28 o
  -1  -3  10      437.71      432.30     32.14 o
   0  -3  10      344.34      374.93     18.84 o
   1  -3  10        7.23       11.83      5.67 o
   2  -3  10      167.08      162.28     12.75 o
   3  -3  10      260.62      260.95     13.87 o
   4  -3  10       12.17        5.65      6.85 o
   5  -3  10      998.74     1013.66     48.22 o
   6  -3  10      165.59      175.69     21.06 o
 -10  -2  10       21.51       17.69      9.83 o
  -9  -2  10      139.30      192.31     19.95 o
  -8  -2  10       89.55      108.63     14.96 o
  -7  -2  10      455.82      452.80     24.94 o
  -6  -2  10     1999.73     1801.21     62.63 o
  -5  -2  10      276.57      271.96     20.78 o
  -4  -2  10      856.88      862.49     43.51 o
  -3  -2  10      161.80      126.92      9.60 o
  -2  -2  10       51.93       55.68      7.24 o
  -1  -2  10      228.17      204.94     11.16 o
   0  -2  10      111.89       95.99      9.01 o
   1  -2  10     1499.31     1577.37     41.23 o
   2  -2  10     1017.18      962.40     29.32 o
   3  -2  10       49.64       54.84      8.42 o
   4  -2  10        0.89       -6.37      6.66 o
   5  -2  10      152.44      131.90     18.84 o
 -11  -1  10        9.17        3.33     12.19 o
 -10  -1  10       68.86        1.46      7.32 o
  -9  -1  10       57.28       76.48     14.41 o
  -8  -1  10      328.20      307.59     21.06 o
  -7  -1  10     1046.95      969.88     39.90 o
  -6  -1  10      973.42      908.92     37.69 o
  -5  -1  10      206.52      190.81     15.52 o
  -4  -1  10     1759.11     1708.23     42.69 o
  -3  -1  10     2789.35     2775.55     64.61 o
  -2  -1  10     2067.53     2087.57     57.64 o
  -1  -1  10        9.46       13.02      5.88 o
   0  -1  10      446.56      443.19     17.41 o
   1  -1  10      415.77      400.08     17.02 o
   2  -1  10       20.28       19.77      7.02 o
   3  -1  10      315.28      334.11     16.62 o
   4  -1  10      235.95      235.34     15.22 o
   5  -1  10        0.65       -3.53      7.81 o
 -11   0  10      169.04      207.83     22.72 o
 -10   0  10      391.77      393.68     19.49 o
  -9   0  10        0.75       -3.33      7.20 o
  -8   0  10        5.48       -3.88      8.31 o
  -7   0  10      201.10      186.22     17.18 o
  -6   0  10      210.71      213.93     11.95 o
  -5   0  10       40.59       43.76      7.24 o
  -4   0  10      446.72      424.56     16.62 o
  -3   0  10      392.02      379.99     15.66 o
  -2   0  10      131.46      182.45     19.95 o
  -1   0  10      197.34      197.88     12.30 o
   0   0  10       44.94       50.86      8.42 o
   1   0  10       18.21       18.97      7.76 o
   2   0  10      128.77      130.74     16.63 o
   3   0  10      148.69      162.91     13.48 o
   4   0  10       32.53       42.66      9.60 o
 -11   1  10       33.53       39.35     14.41 o
 -10   1  10        0.13       -7.76      9.42 o
  -9   1  10       97.90      133.01     16.07 o
  -8   1  10      122.33        2.22      6.65 o
  -7   1  10      260.92      238.93     12.73 o
  -6   1  10     1727.93     1775.48     59.02 o
  -5   1  10      351.71      313.65     20.78 o
  -4   1  10      215.98      246.45     12.91 o
  -3   1  10      303.36      330.24     15.27 o
  -2   1  10      958.07     1014.46     30.50 o
  -1   1  10     1005.48     1159.55     43.51 o
   0   1  10      872.86      903.73     29.10 o
   1   1  10      255.07      292.64     15.62 o
   2   1  10       79.61       70.42     10.19 o
   3   1  10      566.34      629.04     25.04 o
   4   1  10      213.52      233.67     19.81 o
 -11   2  10      195.93      279.88     22.72 o
 -10   2  10      775.14      845.74     38.80 o
  -9   2  10        3.48        4.99      9.98 o
  -8   2  10       97.47      109.74     14.41 o
  -7   2  10       22.15       11.18     15.24 o
  -6   2  10      154.66      154.50     11.34 o
  -5   2  10      829.57      803.31     25.61 o
  -4   2  10      778.38      830.98     26.61 o
  -3   2  10       97.37      116.70     12.47 o
  -2   2  10       65.35       70.08      9.20 o
  -1   2  10     1372.14     1500.74     55.70 o
   0   2  10      317.97      345.79     23.83 o
   1   2  10      194.06      207.07     15.05 o
   2   2  10       16.07       19.12      8.23 o
   3   2  10       44.06       36.04      8.38 o
 -11   3  10       16.56       30.48     13.86 o
 -10   3  10       68.47       72.60     13.86 o
  -9   3  10      591.74      596.89     29.93 o
  -8   3  10      468.96      452.46     18.59 o
  -7   3  10       30.21       31.86      7.24 o
  -6   3  10        7.62        4.24      5.67 o
  -5   3  10       45.37       30.62      7.76 o
  -4   3  10      147.38      161.25     12.47 o
  -3   3  10      848.39      893.65     29.65 o
  -2   3  10       41.32       34.06      8.03 o
  -1   3  10       96.29      101.70     11.16 o
   0   3  10      342.70      380.45     18.76 o
   1   3  10        0.51       -7.24      7.24 o
   2   3  10        4.46        0.64      7.13 o
 -10   4  10        5.29        6.65     11.64 o
  -9   4  10      184.19      232.34     14.65 o
  -8   4  10      304.27      309.50     15.78 o
  -7   4  10        3.63        1.71      8.59 o
  -6   4  10       38.37       12.40     30.48 o
  -5   4  10      560.70      534.45     20.73 o
  -4   4  10     1307.25     1358.18     39.14 o
  -3   4  10      110.66      115.18     19.12 o
  -2   4  10      180.08      187.97     14.30 o
  -1   4  10       19.69       11.77      7.63 o
   0   4  10       13.31       19.54      8.59 o
   1   4  10     1135.06     1241.05     39.53 o
  -9   5  10      247.63      254.11     15.69 o
  -8   5  10      653.10      625.71     38.24 o
  -7   5  10     1188.21     1123.12     49.05 o
  -6   5  10      473.73      450.73     19.32 o
  -5   5  10      144.57      120.81     11.91 o
  -4   5  10       74.48       83.31     10.73 o
  -3   5  10      814.42      838.83     29.32 o
  -2   5  10      225.65      251.45     17.19 o
  -1   5  10       81.66       67.72     10.77 o
   0   5  10       66.00       57.35     11.16 o
 -10   6  10       55.93       53.76     15.52 o
  -9   6  10       91.81       95.15     11.44 o
  -8   6  10        0.59        2.49      7.05 o
  -7   6  10      282.04      266.71     15.54 o
  -6   6  10       58.25       50.92      9.41 o
  -5   6  10        7.28       -1.66      6.66 o
  -4   6  10        0.38       -3.33      7.05 o
  -3   6  10      146.59      148.53     19.40 o
  -2   6  10       86.88       90.71     11.95 o
  -1   6  10      104.84      100.30     13.09 o
  -9   7  10        0.64       13.30     12.75 o
  -8   7  10        4.83        1.04      7.63 o
  -7   7  10       82.78       73.63     10.49 o
  -6   7  10      248.92      274.28     16.57 o
  -5   7  10        0.52       -6.12      6.12 o
  -4   7  10       10.27        7.33      9.70 o
  -3   7  10       51.87       46.52     10.58 o
  -2   7  10       71.75       70.39     17.18 o
  -7   8  10        1.12        1.13      8.20 o
  -6   8  10      211.99      216.50     16.62 o
  -5   8  10     1027.39     1018.41     34.99 o
  -1 -13  11      338.67      319.23     32.70 o
   0 -13  11        1.71      -14.41     14.41 o
   1 -13  11      124.40      142.43     23.28 o
   2 -13  11      172.88      231.11     26.60 o
   3 -13  11        4.67       11.06      9.55 o
  -3 -12  11       26.78       27.65     11.32 o
  -2 -12  11      496.81      528.44     23.70 o
  -1 -12  11       84.94       93.11     22.17 o
   0 -12  11      103.83       79.25     18.84 o
   1 -12  11       45.89       54.31     17.73 o
   2 -12  11      199.02      205.61     24.39 o
   3 -12  11      291.91      299.31     17.57 o
   4 -12  11       50.10       61.72     11.44 o
  -4 -11  11      195.28      199.42     16.78 o
  -3 -11  11       60.38       66.98     11.72 o
  -2 -11  11      101.74      101.84     12.65 o
  -1 -11  11      263.37      330.31     30.48 o
   0 -11  11      298.33      356.92     29.93 o
   1 -11  11      287.89      278.22     26.60 o
   2 -11  11        0.60       -5.99      7.38 o
   3 -11  11       41.53       30.19     25.77 o
   4 -11  11       54.46       61.10     10.79 o
   5 -11  11      100.25      101.98     17.18 o
  -5 -10  11        1.99       -4.12      9.12 o
  -4 -10  11      240.17      234.08     17.12 o
  -3 -10  11      570.44      595.99     24.35 o
  -2 -10  11       23.18       21.72      8.91 o
  -1 -10  11      359.56      413.03     25.49 o
   0 -10  11       27.36       36.58     16.07 o
   1 -10  11       40.44       20.23      8.04 o
   2 -10  11      122.18      127.44     25.49 o
   3 -10  11        3.79       -6.10      9.98 o
   4 -10  11      524.30      537.59     31.04 o
   5 -10  11      347.03      359.13     26.05 o
   6 -10  11        1.69        4.99     10.53 o
  -6  -9  11       85.94      101.16     13.31 o
  -5  -9  11      802.48      829.28     44.61 o
  -4  -9  11      680.95      759.30     48.49 o
  -3  -9  11       32.22       25.27     13.02 o
  -2  -9  11      116.51       98.74     11.72 o
   0  -9  11     1136.66     1190.21     27.54 o
   1  -9  11     1330.97     1332.34     51.54 o
   2  -9  11        1.86       -7.76      7.76 o
   3  -9  11       33.19        8.31      7.76 o
   4  -9  11      175.24      149.08     17.18 o
   5  -9  11      184.43      186.22     19.95 o
   6  -9  11      255.01      313.13     24.94 o
  -7  -8  11      121.25      145.30     26.33 o
  -6  -8  11       34.30       34.26     10.24 o
  -5  -8  11        9.17        4.51      8.81 o
  -4  -8  11      301.02      305.95     16.91 o
  -3  -8  11      275.54      268.80     19.95 o
  -2  -8  11        9.70       -0.14      7.48 o
  -1  -8  11        8.59        2.77      7.76 o
   0  -8  11       91.69      102.77      7.79 o
   1  -8  11       21.34       18.84      8.31 o
   2  -8  11       44.44       36.58      9.98 o
   3  -8  11       14.27       12.75      8.87 o
   4  -8  11        1.64       -7.76      7.76 o
   5  -8  11       11.24        4.99      9.42 o
   6  -8  11        0.75       -5.54      9.42 o
  -8  -7  11        4.91       -8.97     13.58 o
  -7  -7  11       74.63       55.29     11.18 o
  -6  -7  11       32.09       34.77      9.64 o
  -5  -7  11      251.46      279.25     16.38 o
  -4  -7  11        1.18       -3.49      5.99 o
  -3  -7  11      646.72      672.73     23.67 o
  -2  -7  11       24.40       25.52      8.04 o
  -1  -7  11      883.97      872.02     50.71 o
   0  -7  11       44.10       38.13      7.02 o
   1  -7  11      521.52      481.56     28.54 o
   2  -7  11      844.42      741.54     34.92 o
   3  -7  11      329.39      325.33     22.17 o
   4  -7  11      193.74      160.72     17.73 o
   5  -7  11       99.22       90.34     15.52 o
   6  -7  11      382.42      404.02     27.71 o
  -8  -6  11      148.08      190.86     27.71 o
  -7  -6  11      239.62      285.26     17.31 o
  -6  -6  11       11.32       12.89      8.48 o
  -5  -6  11      387.04      365.78     23.28 o
  -4  -6  11       57.59       34.39      8.50 o
  -3  -6  11      125.08      145.21     14.96 o
  -2  -6  11     1149.04     1167.18     44.34 o
  -1  -6  11     1488.79     1497.98     38.59 o
   0  -6  11        6.44        1.53      8.87 o
   1  -6  11      143.87      104.75      9.41 o
   2  -6  11     1544.11     1585.68     41.01 o
   3  -6  11      720.71      675.04     34.36 o
   4  -6  11      103.29       81.47     14.41 o
   5  -6  11        3.64       -2.22      8.87 o
   6  -6  11       11.88        7.76     10.53 o
  -9  -5  11        0.34       -1.88      9.40 o
  -8  -5  11       67.74       55.58     10.65 o
  -6  -5  11      800.00      798.60     54.31 o
  -5  -5  11      656.77      669.45     30.76 o
  -4  -5  11       41.52       43.23     10.53 o
  -3  -5  11      172.55      157.95     15.52 o
  -2  -5  11      874.69      880.55     25.67 o
  -1  -5  11      734.39      783.98     23.87 o
   0  -5  11      135.95      117.73      9.60 o
   1  -5  11      268.53      259.11     12.70 o
   2  -5  11        8.41        1.47      5.67 o
   3  -5  11       22.00       21.06      9.98 o
   4  -5  11      119.93      115.83     16.63 o
   5  -5  11       12.68       12.19     10.53 o
  -9  -4  11      382.46      419.92     21.29 o
  -8  -4  11        0.40       -0.22      7.81 o
  -7  -4  11       28.77       15.64      8.50 o
  -6  -4  11       58.73       56.37     19.12 o
  -5  -4  11       21.83       22.17      9.42 o
  -4  -4  11       92.84       83.13     12.75 o
  -3  -4  11        0.12       -2.77      4.89 o
  -2  -4  11      693.30      660.34     23.28 o
  -1  -4  11      604.86      641.23     20.96 o
   0  -4  11        0.96       -4.65      4.65 o
   1  -4  11      240.22      242.41     14.41 o
   2  -4  11        3.45       -0.28      5.88 o
   3  -4  11        4.39       -1.07      6.06 o
   4  -4  11      839.15      855.16     42.67 o
   5  -4  11      513.70      481.62     31.59 o
 -10  -3  11      138.15      151.46     27.43 o
  -9  -3  11      151.09      223.90     22.17 o
  -8  -3  11       25.02       20.13      8.61 o
  -7  -3  11        3.90       -3.33      7.76 o
  -6  -3  11      543.90      520.41     27.16 o
  -5  -3  11     1767.72     1724.73     61.52 o
  -4  -3  11      724.85      663.18     20.96 o
  -3  -3  11      432.29      413.59     15.87 o
  -2  -3  11      412.62      357.43     15.08 o
  -1  -3  11        4.22        8.04      5.49 o
   0  -3  11      608.14      656.57     22.12 o
   1  -3  11      713.87      729.33     24.26 o
   2  -3  11      191.80      202.92     13.58 o
   3  -3  11      142.27       99.67     14.41 o
   4  -3  11      191.18      156.29     19.40 o
   5  -3  11      223.48      302.60     26.05 o
 -10  -2  11       27.21        6.80     10.25 o
  -9  -2  11      317.65      357.47     24.39 o
  -8  -2  11       19.30       38.80     11.08 o
  -7  -2  11       53.01       56.53     11.64 o
  -6  -2  11       18.50       17.18     10.53 o
  -5  -2  11      208.00      188.43     16.07 o
  -4  -2  11     1094.84     1102.09     30.95 o
  -3  -2  11     1277.51     1325.53     54.04 o
  -2  -2  11        5.29        3.39      5.28 o
  -1  -2  11      244.07      247.29     12.93 o
   0  -2  11        2.53        3.86      5.67 o
   1  -2  11       35.40       49.18     10.25 o
   2  -2  11      585.86      572.75     21.68 o
   3  -2  11        1.44       -1.70      6.06 o
   4  -2  11      433.36      420.31     36.86 o
 -10  -1  11       76.16       60.96     15.52 o
  -9  -1  11       84.69       65.95     13.86 o
  -8  -1  11      125.34      121.37     15.52 o
  -7  -1  11      141.19      157.40     16.63 o
  -6  -1  11      142.48      172.92     17.18 o
  -5  -1  11       32.58       29.72      6.66 o
  -4  -1  11       98.28       94.12      9.41 o
  -3  -1  11       43.34       66.07     17.18 o
  -2  -1  11      270.36      284.06     19.95 o
  -1  -1  11      208.08      205.97     12.52 o
   0  -1  11      543.88      615.78     22.12 o
   1  -1  11      204.56      182.41     13.31 o
   2  -1  11       82.77       88.55     23.55 o
   3  -1  11       53.36       36.91      9.20 o
   4  -1  11        3.59       -0.36      7.81 o
 -10   0  11        2.18        0.00     10.53 o
  -9   0  11        0.31       -8.87      8.87 o
  -8   0  11      230.39      238.31     18.84 o
  -7   0  11     1272.47     1157.76     46.55 o
  -6   0  11      295.72      310.93     14.69 o
  -5   0  11      586.53      576.08     33.53 o
  -4   0  11      456.63      434.25     17.41 o
  -3   0  11      847.25      807.03     25.83 o
  -2   0  11     1352.88     1414.40     39.31 o
  -1   0  11     1067.09     1132.22     33.59 o
   0   0  11       28.66       16.07      7.05 o
   1   0  11       77.40       71.43     10.17 o
   2   0  11      804.72      799.35     28.14 o
   3   0  11      360.44      371.12     19.19 o
 -10   1  11      207.56      237.76     20.51 o
  -9   1  11        1.53       -7.20      7.20 o
  -8   1  11        5.28       16.63     10.53 o
  -7   1  11      261.17      250.07     13.87 o
  -6   1  11     1614.67     1581.44     42.28 o
  -5   1  11      282.66      273.16     14.09 o
  -4   1  11      656.87      681.74     23.69 o
  -3   1  11      795.95      778.28     26.33 o
  -2   1  11      339.14      362.86     21.89 o
  -1   1  11      163.47      186.86     13.65 o
   0   1  11        2.49        3.00      6.63 o
   1   1  11      375.00      360.15     17.98 o
   2   1  11      416.92      401.35     19.94 o
   3   1  11        3.45       -3.63      8.42 o
 -10   2  11      182.82      218.92     20.51 o
  -9   2  11      106.93      109.18     16.07 o
  -8   2  11      275.05       14.96      7.76 o
  -7   2  11      131.20      105.57     11.36 o
  -6   2  11       73.40       87.70     12.47 o
  -5   2  11      183.45      184.82     12.91 o
  -4   2  11        2.54       -5.72      5.72 o
  -3   2  11       42.45       41.96      8.87 o
  -2   2  11     1488.97     1567.83     43.81 o
  -1   2  11      539.03      564.23     38.24 o
   0   2  11       61.34       60.67      9.94 o
   1   2  11        4.54        7.81      8.20 o
   2   2  11      346.63      338.36     18.98 o
 -10   3  11      414.54      454.46     27.71 o
  -9   3  11      115.92      143.54     17.18 o
  -8   3  11        7.48       -2.22      6.66 o
  -7   3  11      102.55       72.15     30.20 o
  -6   3  11       95.70       85.12     10.34 o
  -5   3  11       53.53       40.62      8.59 o
  -4   3  11        5.85        2.22      6.66 o
  -3   3  11      257.87      269.59     15.48 o
  -2   3  11      317.31      362.91     18.22 o
  -1   3  11       19.02       11.86      7.32 o
   0   3  11      437.75      488.41     22.12 o
   1   3  11      272.89      310.04     19.00 o
 -10   4  11       33.15       22.17     12.19 o
  -9   4  11      379.48      407.61     18.70 o
  -8   4  11      480.48      443.85     19.72 o
  -7   4  11      235.13      175.32     38.52 o
  -6   4  11      106.34      104.87     11.34 o
  -5   4  11      159.47      126.88     12.13 o
  -4   4  11      840.89      823.96     28.54 o
  -3   4  11      737.25      723.48     26.96 o
  -2   4  11       28.57       21.06      8.23 o
  -1   4  11      131.91      132.68     13.31 o
   0   4  11        0.51       -5.79     12.75 o
  -9   5  11      330.54      301.63     16.73 o
  -8   5  11        9.71        8.81     12.19 o
  -7   5  11       32.05       43.53      9.38 o
  -6   5  11       41.46       32.11     11.92 o
  -5   5  11      232.91      278.42     16.23 o
  -4   5  11      372.79      367.39     18.76 o
  -3   5  11       88.18       71.49     11.52 o
  -2   5  11       45.39       38.39      9.38 o
  -1   5  11       21.39       17.05      9.38 o
  -9   6  11      233.78      218.92     16.18 o
  -8   6  11      464.06      398.48     29.37 o
  -7   6  11      451.86      426.29     20.28 o
  -6   6  11      134.21      116.94     18.29 o
  -5   6  11       68.63       62.35     10.89 o
  -4   6  11      168.05      134.71     13.87 o
  -3   6  11       32.82       21.91     13.30 o
  -7   7  11        6.53       -1.66     11.08 o
  -6   7  11      165.10      179.97     15.68 o
  -5   7  11       85.58       80.92     17.73 o
  -2 -12  12      121.65      118.05     23.83 o
  -1 -12  12        1.47        7.76     17.73 o
   0 -12  12       29.17       23.83     16.63 o
   1 -12  12       92.60      120.82     20.51 o
   2 -12  12       76.59       68.72     19.40 o
   3 -12  12       16.37       15.52     13.30 o
  -4 -11  12        0.76       -8.55      8.55 o
  -3 -11  12      128.70      104.37     14.11 o
  -2 -11  12      343.76      353.37     19.43 o
  -1 -11  12       29.68       39.35     18.84 o
   0 -11  12       22.93        9.98     13.86 o
   1 -11  12        1.52       -1.66     11.08 o
   2 -11  12        6.15        1.70      8.38 o
   3 -11  12      160.80      170.70     19.95 o
   4 -11  12      295.81      243.30     21.61 o
  -5 -10  12       98.36      106.98     14.25 o
  -4 -10  12      110.78      138.07     14.38 o
  -3 -10  12        0.17       -8.69      9.42 o
  -2 -10  12        2.12        3.95      8.79 o
   1 -10  12       11.80        7.76      9.98 o
   2 -10  12       53.90       52.10     12.75 o
   3 -10  12       44.94       59.30     14.41 o
   4 -10  12      156.38      178.46     20.51 o
  -6  -9  12        0.52       -8.02      9.53 o
  -5  -9  12      177.41      194.34     15.94 o
  -4  -9  12      513.41      565.29     23.91 o
  -3  -9  12        9.34        0.89      7.72 o
  -2  -9  12       48.94       52.39      9.85 o
  -1  -9  12        1.56       -4.43      8.87 o
   0  -9  12       30.28       37.69      9.98 o
   1  -9  12      137.98      156.29     16.63 o
   2  -9  12        1.58       -7.76      7.76 o
   3  -9  12      329.99       19.40      7.76 o
   4  -9  12      187.62      177.35     19.95 o
   5  -9  12        4.56       -9.42      9.42 o
  -7  -8  12       15.54       -1.17      9.53 o
  -6  -8  12       90.38       89.60     12.91 o
  -5  -8  12      481.62      514.67     37.41 o
  -4  -8  12      113.84      129.13     16.63 o
  -3  -8  12       13.79       10.31      8.87 o
  -2  -8  12      315.86      307.46     16.38 o
  -1  -8  12     1281.24     1338.44     49.88 o
   0  -8  12      717.07      684.87     22.51 o
   1  -8  12      175.74      192.87     18.29 o
   2  -8  12      522.28      462.22     27.71 o
   3  -8  12       17.09       23.28     10.53 o
   4  -8  12       16.16        9.98      9.42 o
   5  -8  12      389.62      354.70     26.05 o
  -7  -7  12      219.37      251.30     19.12 o
  -6  -7  12       61.68       74.37     11.91 o
  -5  -7  12        8.75       10.44      7.97 o
  -4  -7  12      252.28      230.00     18.84 o
  -3  -7  12      104.04      105.30     14.41 o
  -2  -7  12      145.49      142.99     15.52 o
  -1  -7  12      244.84      214.76     11.95 o
   0  -7  12       69.11       67.77      8.59 o
   1  -7  12      342.21      339.48     15.22 o
   2  -7  12      180.72      207.83     19.95 o
   3  -7  12       22.19       12.19      8.87 o
   4  -7  12      137.16      125.25     17.18 o
   5  -7  12       60.60       50.99     14.41 o
  -8  -6  12       45.70       35.62     11.32 o
  -7  -6  12      100.04      165.71     19.95 o
  -6  -6  12      194.72      238.31     21.06 o
  -5  -6  12      224.60      244.41     19.95 o
  -4  -6  12      141.04      170.70     17.18 o
  -3  -6  12       23.78       22.17      9.98 o
  -2  -6  12       55.84       51.54     11.64 o
  -1  -6  12        5.47       -0.04      5.67 o
   0  -6  12      192.83      186.60     12.07 o
   1  -6  12      626.51      673.92     22.86 o
   2  -6  12      126.20      121.93     16.07 o
   3  -6  12      159.46      175.13     19.40 o
   4  -6  12        0.37       -7.20      8.87 o
   5  -6  12      412.26      400.70     28.27 o
  -8  -5  12      214.73      250.51     23.83 o
  -7  -5  12      127.57      174.58     18.84 o
  -6  -5  12        7.69        4.43      9.98 o
  -5  -5  12        7.54        9.98      8.31 o
  -4  -5  12       16.82       15.52      9.98 o
  -3  -5  12        7.11        6.10      8.31 o
  -2  -5  12      710.40      744.71     23.51 o
  -1  -5  12        9.19        8.72      5.84 o
   0  -5  12       72.67       71.46      8.81 o
   1  -5  12      493.96      505.96     23.55 o
   2  -5  12      117.49      119.33     12.75 o
   3  -5  12      376.68      346.94     25.49 o
   4  -5  12      206.71      202.29     22.17 o
  -9  -4  12        6.01       14.41     12.19 o
  -8  -4  12       23.68       12.75     11.08 o
  -7  -4  12      439.00      401.25     25.49 o
  -6  -4  12     1464.51     1309.62     50.99 o
  -5  -4  12      145.96      160.17     16.63 o
  -4  -4  12      520.23      550.34     28.27 o
  -3  -4  12      309.09      342.20     14.88 o
  -2  -4  12      171.80      180.13     11.95 o
  -1  -4  12      871.48      857.07     37.41 o
   0  -4  12      242.25      258.48     13.48 o
   1  -4  12       10.01       25.57      6.78 o
   2  -4  12       84.06       89.06     17.46 o
   3  -4  12       40.37       19.40     12.19 o
   4  -4  12      136.04      121.93     19.40 o
  -9  -3  12      119.09      169.59     19.40 o
  -8  -3  12       71.97       49.88     12.75 o
  -7  -3  12      261.33      262.14     19.95 o
  -6  -3  12      433.99      402.36     24.39 o
  -5  -3  12      457.54      462.77     26.05 o
  -4  -3  12      557.84      580.10     20.18 o
  -3  -3  12      233.83      265.55     13.32 o
  -2  -3  12     1936.69     1970.14     60.13 o
  -1  -3  12      160.82      153.33     11.76 o
   0  -3  12       17.51       15.00      8.04 o
   1  -3  12       74.04       97.89     10.56 o
   2  -3  12       67.27       70.14     10.53 o
   3  -3  12     1010.85      987.75     38.24 o
   4  -3  12      158.47      175.69     21.61 o
 -10  -2  12      273.92      325.33     25.49 o
  -9  -2  12        0.32        7.76     11.08 o
  -8  -2  12       84.16       81.47     13.86 o
  -7  -2  12       83.42      102.53     14.96 o
  -6  -2  12     1035.56     1067.42     44.34 o
  -5  -2  12      738.69      779.78     35.47 o
  -4  -2  12     1079.91     1074.82     31.14 o
  -3  -2  12       11.06        3.75      5.67 o
  -2  -2  12        8.02       -0.13      5.67 o
  -1  -2  12     1604.47     1694.99     44.81 o
   0  -2  12      237.41      223.43     14.30 o
   1  -2  12       38.67       43.52      8.42 o
   2  -2  12        3.35       -6.06      6.06 o
   3  -2  12       29.25       32.70     14.69 o
 -10  -1  12       52.51       52.65     14.96 o
  -9  -1  12      340.37      401.25     26.05 o
  -8  -1  12      105.90      113.61     16.07 o
  -7  -1  12      149.88      147.98     17.18 o
  -6  -1  12       35.48       65.40     12.19 o
  -5  -1  12      454.69      467.66     18.61 o
  -4  -1  12        3.85       10.53      6.39 o
  -3  -1  12      224.61      213.18     13.70 o
  -2  -1  12       79.38       83.99      9.80 o
  -1  -1  12        8.69       14.96      7.76 o
   0  -1  12       25.84       22.47      7.63 o
   1  -1  12      262.38      264.63     15.45 o
   2  -1  12       90.79       73.37     10.77 o
   3  -1  12       66.32       54.72     10.95 o
 -10   0  12       18.38       -8.31      8.31 o
  -9   0  12       78.11       95.33     14.96 o
  -8   0  12        1.49       -8.31      8.31 o
  -7   0  12      419.95      379.08     23.28 o
  -6   0  12      311.14      314.53     15.48 o
  -5   0  12      266.95      310.76     18.01 o
  -4   0  12      932.52     1000.67     30.54 o
  -3   0  12       11.30       13.82      6.85 o
  -2   0  12       42.41       43.76      8.59 o
  -1   0  12        6.00        4.99      7.05 o
   0   0  12       30.14       30.20      8.23 o
   1   0  12      567.12      658.67     25.61 o
   2   0  12      164.69      153.58     14.48 o
 -10   1  12       49.48       53.20     13.30 o
  -9   1  12      272.21      171.25     18.29 o
  -8   1  12      843.49      905.59     40.46 o
  -7   1  12      454.64      456.68     26.60 o
  -6   1  12        1.94       -5.88      5.88 o
  -5   1  12      323.27      345.12     16.65 o
  -4   1  12       28.72       32.39      8.03 o
  -3   1  12     2764.48     2963.34     72.21 o
  -2   1  12     1220.30     1256.29     37.74 o
  -1   1  12       33.74       26.51      8.42 o
   0   1  12       10.82       12.91      9.14 o
   1   1  12      458.80      446.19     29.10 o
   2   1  12      213.93      219.25     19.67 o
 -10   2  12       56.53       33.25     13.30 o
  -9   2  12        1.77       -9.42      9.42 o
  -8   2  12       50.26       34.36     11.64 o
  -7   2  12      991.51      939.37     46.28 o
  -6   2  12      481.08      514.79     20.94 o
  -5   2  12       81.85       93.20     13.86 o
  -4   2  12      244.06      235.09     20.51 o
  -3   2  12        5.42        7.67      7.42 o
  -2   2  12       58.47       62.20     10.19 o
  -1   2  12       58.25       48.52      9.80 o
   0   2  12        6.92        2.07      8.04 o
   1   2  12      215.47      213.24     16.84 o
  -9   3  12        7.91        6.65     11.08 o
  -8   3  12        3.05       -0.86      9.14 o
  -7   3  12      203.50      245.36     27.99 o
  -6   3  12      235.98      260.49     22.45 o
  -5   3  12       63.62       58.49      9.77 o
  -4   3  12       49.60       48.13      9.60 o
  -3   3  12      262.60      271.71     16.23 o
  -2   3  12      505.09      495.77     22.30 o
  -1   3  12      209.23      228.97     16.96 o
   0   3  12        3.97       -4.99      7.84 o
  -9   4  12       72.23       64.84     15.52 o
  -8   4  12       59.25       64.65     10.77 o
  -7   4  12       43.14       37.27      9.31 o
  -6   4  12      535.81      603.30     23.98 o
  -5   4  12      404.23      438.34     20.55 o
  -4   4  12       77.47       77.58     11.16 o
  -3   4  12       35.35       18.31      8.42 o
  -2   4  12        3.08        0.13      8.12 o
  -8   5  12      215.68      248.34     18.01 o
  -7   5  12       56.10       10.23     15.24 o
  -6   5  12       26.90       14.72      8.36 o
  -5   5  12      228.35      219.86     16.46 o
  -4   5  12      150.71      145.59     14.30 o
  -3   5  12       24.79       19.96      9.20 o
  -3 -11  13        0.08       -5.23     10.35 o
  -2 -11  13       34.83       34.35     10.97 o
   0 -11  13       84.27       75.37     18.84 o
   2 -11  13       10.33        7.76     11.08 o
  -4 -10  13       75.72       74.82     12.38 o
  -3 -10  13      268.07      309.25     23.83 o
  -2 -10  13      380.43      431.47     40.73 o
   1 -10  13        1.95        4.43      9.98 o
   2 -10  13      456.55      477.18     28.82 o
   3 -10  13      179.26      162.94     19.40 o
  -5  -9  13       71.99       86.55     12.78 o
  -4  -9  13        1.59        2.49      8.23 o
  -3  -9  13       57.54       61.43     11.04 o
  -2  -9  13        8.57        0.00      9.98 o
  -1  -9  13      250.59      259.37     20.51 o
   1  -9  13       29.45       14.96      9.98 o
   2  -9  13       71.38       89.23     14.41 o
   3  -9  13       20.46       -7.20      7.20 o
  -6  -8  13       52.15       34.80     10.79 o
  -5  -8  13      197.76      218.92     22.17 o
  -4  -8  13       49.28       79.25     14.41 o
  -3  -8  13      387.35      405.13     25.49 o
  -2  -8  13       11.01        5.54      9.42 o
  -1  -8  13      334.67      323.66     22.17 o
   0  -8  13       24.29       11.36      7.45 o
   1  -8  13       27.18       41.57     12.19 o
   2  -8  13       23.70       12.75     10.53 o
   3  -8  13      102.94      113.06     17.18 o
   4  -8  13      218.63      147.42     19.95 o
  -7  -7  13       23.18       15.52     13.30 o
  -6  -7  13      238.92      268.80     23.83 o
  -5  -7  13      669.74      663.40     34.36 o
  -4  -7  13        2.28        0.55      9.98 o
  -3  -7  13      123.72      130.24     16.07 o
  -2  -7  13        1.33       -8.31      8.87 o
  -1  -7  13      890.60      912.60     28.02 o
   0  -7  13     1248.73     1227.23     34.92 o
   1  -7  13      724.38      724.36     36.58 o
   2  -7  13        5.72       -0.55      8.31 o
   3  -7  13        5.76       -1.11      9.42 o
   4  -7  13      478.81      423.42     28.82 o
  -7  -6  13      130.57      140.77     18.84 o
  -6  -6  13       13.93       23.83     11.64 o
  -5  -6  13       79.80       80.36     14.41 o
  -4  -6  13      270.24      282.65     20.51 o
  -3  -6  13      550.27      509.33     27.71 o
  -2  -6  13      104.72      104.75     15.52 o
  -1  -6  13      208.86      224.15     12.93 o
   0  -6  13      480.71      486.88     19.15 o
   1  -6  13      261.44      308.70     15.62 o
   2  -6  13       10.77        9.42     10.53 o
   3  -6  13       47.87       59.86     14.41 o
   4  -6  13       62.13       68.17     14.96 o
  -8  -5  13      282.76      317.01     25.49 o
  -7  -5  13      200.03      217.81     21.61 o
  -6  -5  13       72.53       59.86     13.86 o
  -5  -5  13       56.20       62.63     13.30 o
  -4  -5  13       19.30       20.51      9.98 o
  -3  -5  13      250.38      261.59     19.95 o
  -2  -5  13        2.85       -1.50      5.72 o
  -1  -5  13       24.13       15.19      6.63 o
   0  -5  13       65.70       62.36      9.01 o
   1  -5  13       65.57       54.29      8.99 o
   2  -5  13        0.24       -5.54      8.87 o
   3  -5  13        0.05       -4.99      9.98 o
  -8  -4  13      162.99      192.31     20.51 o
  -7  -4  13      349.19      381.30     24.94 o
  -6  -4  13        1.13       -7.20      8.87 o
  -5  -4  13       19.33       35.47     11.64 o
  -4  -4  13      168.67      201.18     18.84 o
  -3  -4  13      877.80      923.63     28.22 o
  -2  -4  13      528.25      530.69     39.35 o
  -1  -4  13       70.82       80.56      9.60 o
   0  -4  13      270.52      229.12     13.52 o
   1  -4  13       86.10       62.63      9.20 o
   2  -4  13      825.81      856.59     28.87 o
   3  -4  13      267.65      282.65     24.39 o
  -9  -3  13        5.49        6.65     12.19 o
  -8  -3  13       35.67       49.88     13.30 o
  -7  -3  13      316.83      344.72     23.83 o
  -6  -3  13      798.76      745.98     35.47 o
  -5  -3  13      350.70      325.33     22.17 o
  -4  -3  13        3.25       -7.76      7.76 o
  -3  -3  13        3.50       -0.94      6.23 o
  -2  -3  13     1426.71     1420.24     39.37 o
  -1  -3  13      683.87      710.49     34.36 o
   0  -3  13       19.77       16.40     19.12 o
   1  -3  13      136.81      117.92     11.76 o
   2  -3  13        0.81       -6.97      9.98 o
   3  -3  13       70.17       65.66     11.16 o
  -9  -2  13       46.24       26.60     12.75 o
  -8  -2  13       81.80       78.70     14.96 o
  -7  -2  13      258.01      233.88     19.95 o
  -6  -2  13       72.10      101.98     14.96 o
  -5  -2  13      119.03      115.83     16.07 o
  -4  -2  13        0.05       -5.88      5.88 o
  -3  -2  13      188.08      164.55     12.73 o
  -2  -2  13      752.85      730.05     25.26 o
  -1  -2  13       94.87       94.43     10.56 o
   0  -2  13      196.70      203.48     27.43 o
   1  -2  13       31.07       25.90     13.30 o
   2  -2  13      625.52      558.24     23.36 o
  -9  -1  13        5.48        4.99     11.64 o
  -8  -1  13        7.35        6.10     10.53 o
  -7  -1  13        2.31       -0.55      9.42 o
  -6  -1  13      534.45      542.58     29.93 o
  -5  -1  13      684.08      733.23     25.27 o
  -4  -1  13      129.54      116.66     11.16 o
  -3  -1  13      136.65      141.32     12.30 o
  -2  -1  13      239.80      279.40     15.08 o
  -1  -1  13      132.38      114.49     11.56 o
   0  -1  13      360.10      359.61     18.14 o
   1  -1  13      133.14      135.61     13.26 o
   2  -1  13       21.57        7.71      8.20 o
  -9   0  13      394.65      387.40     26.05 o
  -8   0  13      220.93      243.86     20.51 o
  -7   0  13        8.33       16.07     11.08 o
  -6   0  13       20.45       12.82     12.47 o
  -5   0  13       14.75        6.93      7.05 o
  -4   0  13      474.29      471.40     19.97 o
  -3   0  13      485.99      478.92     21.06 o
  -2   0  13       38.89       33.50     14.13 o
  -1   0  13      225.68      235.01     16.01 o
   0   0  13       95.59       99.73     11.76 o
   1   0  13      140.48      124.27     19.67 o
  -9   1  13       72.78       93.11     15.52 o
  -8   1  13      343.24      324.22     23.28 o
  -7   1  13      445.26      397.93     25.49 o
  -6   1  13      163.07      193.33     14.50 o
  -5   1  13      234.75      240.27     15.28 o
  -4   1  13       34.38       38.55      8.81 o
  -3   1  13       12.10        7.38      7.63 o
  -2   1  13       56.47       63.56     10.38 o
  -1   1  13       66.24       66.18     10.77 o
   0   1  13      607.04      603.96     25.00 o
  -9   2  13      258.99       91.45     15.52 o
  -8   2  13      334.35      331.42     23.83 o
  -7   2  13       94.84      118.45     12.30 o
  -6   2  13        0.05       -2.22      7.24 o
  -5   2  13        0.48       -3.33      6.66 o
  -4   2  13      160.01      156.30     13.72 o
  -3   2  13      223.57      238.44     16.65 o
  -2   2  13      116.48      131.79     13.31 o
  -1   2  13       95.76       98.34     12.75 o
  -8   3  13       72.39       75.67     11.04 o
  -7   3  13      191.67      230.39     16.45 o
  -6   3  13      292.83      311.92     17.44 o
  -5   3  13       35.60       29.54      9.15 o
  -4   3  13      216.13      204.05     15.62 o
  -3   3  13       86.43       96.98     12.13 o
  -2   3  13      315.90      303.39     18.14 o
  -7   4  13      200.13      231.55     19.95 o
  -6   4  13       40.12       33.64      9.60 o
  -5   4  13       48.20       34.54      9.99 o
  -4   4  13        8.23        3.54      7.97 o
  -3 -10  14      134.57      174.58     21.06 o
  -2 -10  14      223.83      230.55     22.17 o
  -4  -9  14      172.20      210.05     22.17 o
  -3  -9  14      136.64      133.01     18.29 o
  -2  -9  14      214.92      232.22     21.61 o
  -1  -9  14        0.07        1.11     10.53 o
   1  -9  14      334.28      292.63     22.17 o
   2  -9  14      153.24      186.77     20.51 o
  -5  -8  14       12.58        7.20     10.53 o
  -4  -8  14        7.75       -8.31     11.08 o
  -3  -8  14       55.78       62.63     13.86 o
  -2  -8  14        8.95        3.88      9.98 o
  -1  -8  14       72.14       76.48     13.86 o
   0  -8  14      214.19      176.80     18.84 o
   1  -8  14        1.01       -2.77      8.87 o
   2  -8  14       39.81       16.07     11.64 o
  -6  -7  14       10.16       -6.10     11.08 o
  -5  -7  14      529.30      595.23     33.25 o
  -4  -7  14      228.34      232.77     21.06 o
  -3  -7  14       38.81       45.45     13.30 o
  -2  -7  14      237.40      273.23     21.06 o
  -1  -7  14        3.86       -0.55     10.53 o
   0  -7  14      109.55      127.87     12.47 o
   1  -7  14       22.29       32.70     13.30 o
   2  -7  14      222.42      203.95     22.17 o
  -7  -6  14       62.36       65.40     14.96 o
  -6  -6  14      674.83      714.94     37.13 o
  -5  -6  14       94.42       77.59     14.96 o
  -4  -6  14       33.56       34.92     12.75 o
  -3  -6  14       28.15       23.83     11.64 o
  -2  -6  14      104.72       97.54     15.52 o
  -1  -6  14      939.19      885.91     38.52 o
   0  -6  14      234.42      229.22     14.09 o
   1  -6  14       17.97       15.52     12.19 o
   2  -6  14      118.23       94.77     17.18 o
  -7  -5  14       10.64       16.63     12.19 o
  -6  -5  14        2.60        0.55      9.42 o
  -5  -5  14      374.58      349.71     24.39 o
  -4  -5  14      471.43      474.96     27.71 o
  -3  -5  14      133.94      133.01     16.63 o
  -2  -5  14       17.53       13.86      7.05 o
  -1  -5  14        0.77        3.52      7.48 o
   0  -5  14       12.13        0.21      7.24 o
   1  -5  14      293.61      249.45     15.52 o
   2  -5  14       60.89       65.95     16.07 o
  -8  -4  14      100.94       89.23     16.07 o
  -7  -4  14      222.54      258.27     21.61 o
  -6  -4  14        5.26       -1.11      9.98 o
  -5  -4  14      356.10      355.81     24.39 o
  -4  -4  14      113.21      147.42     17.73 o
  -3  -4  14      239.20      268.54     14.89 o
  -2  -4  14      199.60      207.81     14.30 o
  -1  -4  14       49.06       62.07      9.60 o
   0  -4  14      140.58      158.52     13.09 o
   1  -4  14       45.57       46.80     11.64 o
   2  -4  14        1.04       -6.52      7.63 o
  -8  -3  14      358.04      379.64     26.05 o
  -7  -3  14        6.21       -6.10      9.98 o
  -6  -3  14      258.15      292.63     22.17 o
  -5  -3  14      162.47      175.13     18.84 o
  -4  -3  14      958.09      982.63     43.23 o
  -3  -3  14     1184.42     1137.39     34.48 o
  -2  -3  14      371.09      372.93     17.83 o
  -1  -3  14      226.86      242.21     14.66 o
   0  -3  14        9.40       -4.68      7.02 o
   1  -3  14      511.62      498.69     37.41 o
  -8  -2  14       50.55       57.08     14.41 o
  -7  -2  14      430.53      424.53     26.60 o
  -6  -2  14      135.40      145.76     17.73 o
  -5  -2  14       61.23       53.76     13.30 o
  -4  -2  14       29.88       27.71      8.23 o
  -3  -2  14      676.43      659.62     27.43 o
  -2  -2  14      272.70      245.95     15.87 o
  -1  -2  14       35.78       44.95      9.15 o
   0  -2  14        1.99       -3.17      7.63 o
   1  -2  14       37.97       38.80     10.19 o
  -8  -1  14       44.14       18.84     11.08 o
  -7  -1  14       16.48        3.33     11.08 o
  -6  -1  14        2.38       -1.66      9.98 o
  -5  -1  14      123.67      132.67     12.73 o
  -4  -1  14        8.43        4.19      8.87 o
  -3  -1  14      532.63      520.79     28.27 o
  -2  -1  14      297.98      276.15     15.87 o
  -1  -1  14       21.85       24.35      8.81 o
   0  -1  14        0.07       -7.24      7.24 o
  -8   0  14       36.29       33.81     13.30 o
  -7   0  14      232.16      264.92     23.83 o
  -6   0  14      667.53      688.89     35.47 o
  -5   0  14      121.77      117.45     12.15 o
  -4   0  14       31.17       30.76      8.62 o
  -3   0  14      131.94      150.59     14.96 o
  -2   0  14       31.19       28.29      8.99 o
  -1   0  14      854.48      916.89     32.11 o
  -8   1  14       50.62       46.55     13.86 o
  -7   1  14       27.28       11.08     11.64 o
  -6   1  14       87.48       72.05     10.97 o
  -5   1  14     1038.31     1018.38     33.46 o
  -4   1  14       58.50       71.90     10.56 o
  -3   1  14      226.15      244.84     19.95 o
  -2   1  14       12.25       -7.57      7.57 o
  -7   2  14        8.31       -8.04      8.23 o
  -6   2  14        1.70       -3.17      7.63 o
  -5   2  14       84.05       73.36     17.46 o
  -4   2  14        0.44       -7.24      7.24 o
  -3   2  14       19.57        7.65      8.76 o
  -2  -9  15       80.71       84.80     16.07 o
  -4  -8  15      236.32      284.31     25.49 o
  -3  -8  15      270.02      273.78     22.72 o
  -2  -8  15        8.79       -2.77     11.08 o
  -1  -8  15      118.38      101.42     16.63 o
  -5  -7  15        0.05       11.08     11.64 o
  -4  -7  15       12.90       30.48     12.19 o
  -3  -7  15      107.40      119.71     17.18 o
  -2  -7  15      564.59      541.47     30.48 o
  -1  -7  15      194.75      250.51     22.72 o
   0  -7  15      142.74      169.04     20.51 o
  -6  -6  15      232.53      275.45     23.28 o
  -5  -6  15      179.48      189.54     20.51 o
  -4  -6  15       58.25       54.31     14.41 o
  -3  -6  15       52.87       50.99     13.86 o
  -2  -6  15        4.58        6.10     11.08 o
  -1  -6  15        3.80       -0.83      7.81 o
   0  -6  15       52.45       46.77      9.60 o
  -6  -5  15      297.75      283.21     22.72 o
  -5  -5  15      293.17      294.29     23.28 o
  -4  -5  15        3.16        0.00     10.53 o
  -3  -5  15        2.44        5.54      9.98 o
  -2  -5  15      373.54      359.93     17.62 o
  -1  -5  15      328.91      374.43     32.42 o
   0  -5  15       40.93       36.22      9.60 o
  -6  -4  15       28.36        7.20     11.08 o
  -5  -4  15      310.51      327.54     24.39 o
  -4  -4  15      471.83      466.10     28.27 o
  -3  -4  15      181.16      193.42     20.51 o
  -2  -4  15      139.99      136.95     13.12 o
  -1  -4  15       57.49       60.61     10.81 o
   0  -4  15      424.09      408.15     19.72 o
  -7  -3  15      181.05      201.74     21.06 o
  -6  -3  15      191.25      194.53     21.06 o
  -5  -3  15      173.83      169.04     19.40 o
  -4  -3  15      205.52      217.81     21.61 o
  -3  -3  15      121.48      122.39     12.52 o
  -2  -3  15        0.91       -6.88      7.42 o
  -1  -3  15      121.29      117.86     12.73 o
  -7  -2  15        0.79        3.33     11.64 o
  -6  -2  15       22.87       13.30     12.19 o
  -5  -2  15       49.59       53.20     13.86 o
  -4  -2  15      562.90      539.11     22.34 o
  -3  -2  15      258.96      268.40     16.62 o
  -2  -2  15        5.64        1.18      7.63 o
  -1  -2  15      114.85      111.84     12.54 o
  -7  -1  15      136.71      133.57     18.84 o
  -6  -1  15       25.77       21.06     12.75 o
  -5  -1  15       33.69       28.61      9.38 o
  -4  -1  15       30.59       19.12      8.62 o
  -3  -1  15        6.82        8.25      7.97 o
  -2  -1  15      250.36      250.53     17.41 o
  -6   0  15      212.82      220.02     22.72 o
  -5   0  15       30.68       28.98      9.60 o
  -4   0  15      203.80      226.52     16.40 o
 
